# Supplementary material for: Epidemiological studies of sleep disorder in educational community of Pakistani population, its major risk factors and associated diseases
Source: PLoS One. 2022 Apr 21;17(4):e0266739. doi: 10.1371/journal.pone.0266739 (PMC9022811; doi:10.1371/journal.pone.0266739)
Supplement: S3 File — (XLSX) [file pone.0266739.s003.xlsx]

## Sheet: Form Responses 1
Respondent	Gender	Age	Your Qualifications	Where You are working?	You are employee in which sector?	At sleeping time, you sleep	Usually you sleep	During Sleeping, you sleep	Do you snore in sleep	What you feel upon waking in morning?	During the day you feel….	Often get told by others that you look tired.	Mood during daytime	Do you require tea to keep yourself refresh and active?	Usually blood pressure remains	Suffering from tension	Do you take sleeping pills at night?	Do you feel irritating during day?	Are you suffering from any one from following diseases?
Respondent 1	Male	25 or less than 25 Years	Graduation	College	Private	Immediately	7-8 hours	Awake 2 or more times	Some times	Tired	Moderately active	Sometimes	Average	Disagree	Above normal	No	No	Sometimes	Not Suffering
Respondent 2	Male	26-35 Years	Post Graduation	College	Private	Took short time	Less than 7 hours	Awake one time	Yes	Refreshed	Fresh and alert	Disagree	Good	Disagree	Normal	No	No	No	Others
Respondent 3	Female	25 or less than 25 Years	Post Graduation	College	Private	Took short time	More than 8 hours	Continuously	No	Tired	Sleepy/tired/irritable	Agree	Bad	Agree	Above normal	Yes	No	Yes	Obesity
Respondent 4	Female	36-45 Years	Graduation	School	Government	Took short time	Less than 7 hours	Awake 2 or more times	Some times	Refreshed	Moderately active	Agree	Average	Agree	Below normal	Not now but suffered in past	No	Sometimes	Headache or Migraine
Respondent 5	Male	25 or less than 25 Years	Graduation	School	Private	Immediately	7-8 hours	Continuously	No	Refreshed	Fresh and alert	Disagree	Good	Agree	Normal	No	No	No	Not Suffering
Respondent 6	Female	26-35 Years	Post Graduation	University	Private	Took long time	Less than 7 hours	Awake 2 or more times	No	Un refreshed	Moderately active	Sometimes	Average	Agree	Below normal	Yes	No	Yes	Headache or Migraine
Respondent 7	Male	26-35 Years	Graduation	School	Government	Took long time	More than 8 hours	Awake 2 or more times	No	Refreshed	Sleepy/tired/irritable	Agree	Average	Agree	Normal	Yes	Yes	Yes	Depression
Respondent 8	Male	26-35 Years	Post Graduation	University	Private	Took long time	Less than 7 hours	Awake 2 or more times	Some times	Tired	Moderately active	Sometimes	Average	Agree	Normal	Not now but suffered in past	No	Sometimes	Headache or Migraine
Respondent 9	Male	26-35 Years	Graduation	School	Private	Took short time	More than 8 hours	Continuously	No	Refreshed	Fresh and alert	Disagree	Average	Disagree	Normal	Yes	Sometimes	No	Not Suffering
Respondent 10	Female	26-35 Years	Graduation	School	Government	Took short time	Less than 7 hours	Awake 2 or more times	No	Tired	Moderately active	Agree	Average	Agree	Normal	Yes	No	Yes	Depression
Respondent 11	Male	25 or less than 25 Years	Graduation	University	Government	Took long time	7-8 hours	Continuously	No	Refreshed	Moderately active	Agree	Average	Agree	Normal	Yes	No	Yes	Depression
Respondent 12	Male	25 or less than 25 Years	Graduation	College	Private	Took short time	7-8 hours	Continuously	No	Refreshed	Moderately active	Sometimes	Good	Disagree	Normal	Not now but suffered in past	No	Sometimes	Others
Respondent 13	Male	25 or less than 25 Years	Post Graduation	School	Private	Took short time	7-8 hours	Awake one time	No	Refreshed	Moderately active	Sometimes	Average	Disagree	Normal	Not now but suffered in past	No	No	Headache or Migraine
Respondent 14	Male	25 or less than 25 Years	Post Graduation	College	Private	Took short time	Less than 7 hours	Continuously	Yes	Refreshed	Fresh and alert	Sometimes	Good	Agree	Normal	No	No	No	Not Suffering
Respondent 15	Male	26-35 Years	Post Graduation	School	Government	Took long time	Less than 7 hours	Awake 2 or more times	Yes	Tired	Sleepy/tired/irritable	Agree	Average	Agree	Above normal	Yes	Sometimes	Yes	Depression
Respondent 16	Male	26-35 Years	Post Graduation	College	Government	Took long time	Less than 7 hours	Awake one time	No	Refreshed	Moderately active	Disagree	Average	Agree	Below normal	No	No	No	Others
Respondent 17	Female	26-35 Years	Post Graduation	College	Government	Took short time	7-8 hours	Continuously	No	Refreshed	Fresh and alert	Sometimes	Average	Disagree	Normal	Yes	No	No	Others
Respondent 18	Male	26-35 Years	Graduation	College	Private	Took long time	Less than 7 hours	Awake 2 or more times	Yes	Un refreshed	Sleepy/tired/irritable	Sometimes	Average	Agree	Normal	Yes	No	Sometimes	Not Suffering
Respondent 19	Female	26-35 Years	Post Graduation	School	Government	Took short time	7-8 hours	Awake one time	No	Refreshed	Moderately active	Disagree	Good	Sometimes	Normal	Not now but suffered in past	No	No	Not Suffering
Respondent 20	Female	26-35 Years	Graduation	School	Government	Took long time	7-8 hours	Awake one time	Yes	Refreshed	Moderately active	Sometimes	Average	Agree	Normal	Yes	No	Sometimes	Others
Respondent 21	Female	25 or less than 25 Years	Graduation	School	Private	Took short time	Less than 7 hours	Continuously	No	Refreshed	Fresh and alert	Agree	Good	Agree	Normal	Yes	No	No	Others
Respondent 22	Female	25 or less than 25 Years	Graduation	School	Government	Took long time	More than 8 hours	Awake 2 or more times	No	Refreshed	Moderately active	Disagree	Average	Agree	Above normal	No	No	Sometimes	Not Suffering
Respondent 23	Female	25 or less than 25 Years	Post Graduation	College	Government	Took long time	Less than 7 hours	Awake one time	No	Un refreshed	Moderately active	Disagree	Average	Sometimes	Normal	No	Sometimes	No	Others
Respondent 24	Male	26-35 Years	Graduation	School	Government	Immediately	Less than 7 hours	Awake one time	Yes	Refreshed	Moderately active	Sometimes	Average	Agree	Normal	Yes	No	No	Headache or Migraine
Respondent 25	Female	36-45 Years	Graduation	School	Government	Took short time	Less than 7 hours	Awake one time	No	Refreshed	Moderately active	Agree	Average	Agree	Normal	No	No	No	Headache or Migraine
Respondent 26	Male	26-35 Years	Graduation	School	Private	Took short time	7-8 hours	Continuously	Some times	Refreshed	Fresh and alert	Disagree	Good	Sometimes	Below normal	Yes	No	No	Not Suffering
Respondent 27	Female	26-35 Years	Graduation	School	Government	Took short time	7-8 hours	Awake one time	No	Refreshed	Fresh and alert	Agree	Good	Agree	Above normal	No	No	No	Not Suffering
Respondent 28	Female	More than 45 Years	Post Graduation	University	Government	Took long time	Less than 7 hours	Awake one time	Yes	Refreshed	Fresh and alert	Agree	Average	Agree	Above normal	Yes	No	Sometimes	Not Suffering
Respondent 29	Female	25 or less than 25 Years	Graduation	School	Private	Took short time	7-8 hours	Awake one time	No	Refreshed	Moderately active	Disagree	Good	Disagree	Normal	No	No	Sometimes	Not Suffering
Respondent 30	Male	36-45 Years	Graduation	School	Government	Took short time	7-8 hours	Awake 2 or more times	Some times	Refreshed	Fresh and alert	Agree	Good	Agree	Normal	No	No	No	Not Suffering
Respondent 31	Female	36-45 Years	Graduation	College	Government	Immediately	More than 8 hours	Awake one time	No	Refreshed	Fresh and alert	Agree	Average	Sometimes	Normal	No	No	No	Not Suffering
Respondent 32	Male	25 or less than 25 Years	Graduation	College	Private	Took long time	Less than 7 hours	Awake one time	Yes	Refreshed	Moderately active	Sometimes	Average	Disagree	Above normal	Yes	No	Yes	Not Suffering
Respondent 33	Male	26-35 Years	Graduation	College	Private	Immediately	7-8 hours	Continuously	No	Refreshed	Fresh and alert	Disagree	Good	Agree	Above normal	No	No	No	Not Suffering
Respondent 34	Female	25 or less than 25 Years	Graduation	School	Private	Took short time	7-8 hours	Awake one time	No	Un refreshed	Fresh and alert	Sometimes	Good	Agree	Below normal	Yes	No	No	Not Suffering
Respondent 35	Female	36-45 Years	Post Graduation	School	Government	Immediately	Less than 7 hours	Awake 2 or more times	Yes	Refreshed	Sleepy/tired/irritable	Disagree	Good	Agree	Normal	No	No	No	Others
Respondent 36	Male	25 or less than 25 Years	Graduation	School	Private	Immediately	Less than 7 hours	Awake one time	Some times	Refreshed	Fresh and alert	Sometimes	Good	Agree	Below normal	No	No	No	Headache or Migraine
Respondent 37	Female	26-35 Years	Graduation	School	Government	Took long time	Less than 7 hours	Awake 2 or more times	Yes	Refreshed	Fresh and alert	Sometimes	Good	Agree	Normal	Not now but suffered in past	No	No	Headache or Migraine
Respondent 38	Female	36-45 Years	Graduation	School	Private	Took short time	7-8 hours	Continuously	Some times	Refreshed	Fresh and alert	Sometimes	Good	Agree	Above normal	No	No	Sometimes	Depression
Respondent 39	Female	36-45 Years	Graduation	College	Government	Took short time	Less than 7 hours	Awake one time	No	Refreshed	Moderately active	Agree	Average	Agree	Normal	No	No	Sometimes	Headache or Migraine
Respondent 40	Male	36-45 Years	Graduation	School	Government	Took long time	Less than 7 hours	Awake 2 or more times	Yes	Tired	Sleepy/tired/irritable	Agree	Average	Agree	Above normal	Yes	Sometimes	Sometimes	Depression
Respondent 41	Female	More than 45 Years	Post Graduation	College	Private	Immediately	More than 8 hours	Awake one time	Yes	Un refreshed	Sleepy/tired/irritable	Sometimes	Good	Agree	Above normal	Yes	Yes	Sometimes	Depression
Respondent 42	Male	More than 45 Years	Graduation	School	Government	Immediately	More than 8 hours	Awake 2 or more times	Yes	Refreshed	Moderately active	Agree	Bad	Agree	Above normal	Yes	Sometimes	Yes	Sugar/Diabetes
Respondent 43	Female	More than 45 Years	Graduation	College	Private	Took short time	More than 8 hours	Continuously	Some times	Un refreshed	Sleepy/tired/irritable	Sometimes	Bad	Disagree	Normal	No	No	No	Myopia
Respondent 44	Female	More than 45 Years	Graduation	School	Government	Took long time	Less than 7 hours	Awake 2 or more times	Some times	Tired	Sleepy/tired/irritable	Agree	Good	Agree	Below normal	Yes	No	Sometimes	Headache or Migraine
Respondent 45	Male	36-45 Years	Graduation	School	Government	Immediately	More than 8 hours	Continuously	Yes	Refreshed	Moderately active	Disagree	Good	Disagree	Below normal	Not now but suffered in past	Sometimes	No	Depression
Respondent 46	Male	36-45 Years	Post Graduation	College	Private	Took long time	Less than 7 hours	Awake 2 or more times	No	Un refreshed	Fresh and alert	Disagree	Good	Agree	Normal	No	No	No	Sugar/Diabetes
Respondent 47	Male	More than 45 Years	Graduation	School	Government	Immediately	More than 8 hours	Continuously	Yes	Refreshed	Sleepy/tired/irritable	Agree	Bad	Agree	Above normal	No	No	Sometimes	Sugar/Diabetes
Respondent 48	Female	More than 45 Years	Graduation	School	Government	Took long time	7-8 hours	Awake 2 or more times	No	Refreshed	Sleepy/tired/irritable	Agree	Good	Disagree	Normal	No	No	No	Not Suffering
Respondent 49	Female	More than 45 Years	Post Graduation	School	Government	Took short time	7-8 hours	Awake 2 or more times	Yes	Refreshed	Fresh and alert	Disagree	Average	Agree	Above normal	Yes	No	Sometimes	Headache or Migraine
Respondent 50	Male	26-35 Years	Graduation	School	Government	Took short time	More than 8 hours	Awake 2 or more times	Yes	Refreshed	Moderately active	Sometimes	Good	Agree	Normal	No	No	No	Not Suffering
Respondent 51	Female	26-35 Years	Post Graduation	College	Government	Took long time	Less than 7 hours	Continuously	No	Tired	Moderately active	Sometimes	Average	Sometimes	Below normal	Yes	No	Sometimes	Not Suffering
Respondent 52	Male	36-45 Years	Post Graduation	School	Government	Took long time	Less than 7 hours	Awake one time	No	Refreshed	Moderately active	Agree	Average	Agree	Normal	No	No	No	Not Suffering
Respondent 53	Female	36-45 Years	Graduation	School	Private	Took long time	7-8 hours	Awake one time	Some times	Refreshed	Moderately active	Disagree	Good	Disagree	Normal	No	No	No	Not Suffering
Respondent 54	Male	26-35 Years	Graduation	School	Government	Took long time	Less than 7 hours	Awake one time	Yes	Un refreshed	Moderately active	Sometimes	Average	Sometimes	Above normal	Yes	Sometimes	Sometimes	Obesity
Respondent 55	Female	More than 45 Years	Graduation	School	Government	Immediately	More than 8 hours	Awake 2 or more times	Yes	Refreshed	Fresh and alert	Sometimes	Average	Sometimes	Below normal	Yes	No	No	Depression
Respondent 56	Male	25 or less than 25 Years	Post Graduation	College	Private	Immediately	7-8 hours	Continuously	No	Refreshed	Fresh and alert	Disagree	Average	Disagree	Normal	No	No	Sometimes	Not Suffering
Respondent 57	Male	26-35 Years	Post Graduation	School	Government	Took short time	7-8 hours	Continuously	No	Un refreshed	Fresh and alert	Disagree	Good	Agree	Normal	No	No	No	Not Suffering
Respondent 58	Female	25 or less than 25 Years	Post Graduation	School	Government	Took short time	Less than 7 hours	Awake 2 or more times	No	Un refreshed	Sleepy/tired/irritable	Agree	Average	Agree	Normal	Not now but suffered in past	No	Sometimes	Headache or Migraine
Respondent 59	Female	25 or less than 25 Years	Graduation	School	Private	Immediately	Less than 7 hours	Awake one time	No	Tired	Sleepy/tired/irritable	Agree	Average	Agree	Normal	Yes	No	Yes	Headache or Migraine
Respondent 60	Male	25 or less than 25 Years	Graduation	School	Government	Immediately	Less than 7 hours	Awake 2 or more times	Yes	Refreshed	Fresh and alert	Agree	Good	Sometimes	Normal	No	No	No	Not Suffering
Respondent 61	Male	25 or less than 25 Years	Graduation	University	Private	Immediately	7-8 hours	Awake 2 or more times	No	Tired	Moderately active	Sometimes	Average	Disagree	Normal	No	No	Sometimes	Not Suffering
Respondent 62	Female	More than 45 Years	Graduation	School	Government	Took long time	7-8 hours	Continuously	No	Un refreshed	Sleepy/tired/irritable	Sometimes	Average	Agree	Above normal	Yes	No	Sometimes	Sugar/Diabetes
Respondent 63	Female	36-45 Years	Graduation	College	Private	Took short time	7-8 hours	Awake one time	No	Refreshed	Fresh and alert	Sometimes	Good	Agree	Above normal	Yes	No	No	Depression
Respondent 64	Female	36-45 Years	Graduation	School	Private	Took short time	More than 8 hours	Continuously	No	Un refreshed	Moderately active	Disagree	Good	Agree	Above normal	No	No	No	Not Suffering
Respondent 65	Male	25 or less than 25 Years	Graduation	School	Government	Took short time	Less than 7 hours	Awake 2 or more times	Yes	Tired	Moderately active	Sometimes	Good	Agree	Above normal	No	No	No	Stomach Problem
Respondent 66	Female	25 or less than 25 Years	Graduation	School	Private	Took long time	More than 8 hours	Awake one time	No	Tired	Sleepy/tired/irritable	Agree	Average	Agree	Normal	Yes	No	Sometimes	Others
Respondent 67	Female	26-35 Years	Graduation	School	Government	Immediately	Less than 7 hours	Awake one time	No	Tired	Moderately active	Agree	Average	Agree	Below normal	No	No	No	Headache or Migraine
Respondent 68	Female	25 or less than 25 Years	Graduation	School	Private	Immediately	Less than 7 hours	Awake 2 or more times	No	Refreshed	Moderately active	Agree	Average	Agree	Normal	No	No	No	Not Suffering
Respondent 69	Female	36-45 Years	Graduation	College	Government	Immediately	Less than 7 hours	Awake one time	No	Refreshed	Sleepy/tired/irritable	Agree	Average	Agree	Normal	No	No	No	Depression
Respondent 70	Male	36-45 Years	Post Graduation	College	Government	Immediately	More than 8 hours	Awake 2 or more times	Yes	Un refreshed	Sleepy/tired/irritable	Sometimes	Average	Agree	Above normal	Yes	Sometimes	Sometimes	Obesity
Respondent 71	Male	More than 45 Years	Graduation	School	Government	Took short time	Less than 7 hours	Continuously	Yes	Tired	Moderately active	Sometimes	Good	Agree	Normal	No	No	No	Not Suffering
Respondent 72	Male	26-35 Years	Graduation	College	Private	Immediately	More than 8 hours	Continuously	Yes	Refreshed	Fresh and alert	Sometimes	Average	Agree	Normal	No	No	No	Not Suffering
Respondent 73	Female	26-35 Years	Graduation	School	Government	Took short time	7-8 hours	Awake one time	No	Refreshed	Sleepy/tired/irritable	Disagree	Good	Agree	Normal	Yes	No	Yes	Depression
Respondent 74	Male	26-35 Years	Graduation	College	Private	Took short time	Less than 7 hours	Awake one time	No	Tired	Moderately active	Agree	Average	Disagree	Normal	No	No	Sometimes	Not Suffering
Respondent 75	Male	26-35 Years	Post Graduation	University	Government	Immediately	7-8 hours	Awake one time	No	Refreshed	Moderately active	Disagree	Good	Agree	Normal	No	No	Sometimes	Not Suffering
Respondent 76	Male	25 or less than 25 Years	Post Graduation	University	Private	Took long time	Less than 7 hours	Awake 2 or more times	No	Tired	Moderately active	Disagree	Good	Disagree	Normal	No	No	No	Not Suffering
Respondent 77	Male	25 or less than 25 Years	Post Graduation	University	Private	Immediately	7-8 hours	Continuously	No	Refreshed	Moderately active	Disagree	Average	Agree	Normal	No	No	No	Not Suffering
Respondent 78	Male	26-35 Years	Post Graduation	University	Private	Took long time	More than 8 hours	Awake one time	No	Refreshed	Fresh and alert	Sometimes	Good	Agree	Normal	No	No	No	Not Suffering
Respondent 79	Male	26-35 Years	Post Graduation	University	Government	Took short time	7-8 hours	Awake one time	Some times	Un refreshed	Moderately active	Disagree	Average	Sometimes	Normal	Not now but suffered in past	No	Sometimes	Others
Respondent 80	Male	More than 45 Years	Graduation	College	Private	Took long time	Less than 7 hours	Awake one time	Yes	Refreshed	Moderately active	Disagree	Average	Agree	Normal	No	Sometimes	Sometimes	Sugar/Diabetes
Respondent 81	Male	More than 45 Years	Post Graduation	University	Government	Immediately	More than 8 hours	Awake one time	Yes	Refreshed	Fresh and alert	Disagree	Good	Sometimes	Above normal	No	Yes	Sometimes	Asthma
Respondent 82	Female	36-45 Years	Graduation	School	Government	Took long time	Less than 7 hours	Awake one time	No	Refreshed	Fresh and alert	Disagree	Good	Disagree	Normal	No	No	No	Not Suffering
Respondent 83	Male	26-35 Years	Post Graduation	College	Private	Took long time	Less than 7 hours	Awake 2 or more times	No	Refreshed	Moderately active	Disagree	Average	Disagree	Above normal	Yes	No	No	Depression
Respondent 84	Female	26-35 Years	Graduation	College	Private	Immediately	7-8 hours	Awake 2 or more times	Yes	Tired	Moderately active	Sometimes	Average	Disagree	Normal	No	No	Sometimes	Not Suffering
Respondent 85	Female	36-45 Years	Graduation	School	Private	Immediately	7-8 hours	Continuously	No	Refreshed	Fresh and alert	Disagree	Good	Disagree	Normal	No	No	No	Not Suffering
Respondent 86	Male	More than 45 Years	Post Graduation	University	Government	Took short time	Less than 7 hours	Awake 2 or more times	No	Refreshed	Fresh and alert	Disagree	Average	Disagree	Normal	No	No	No	Obesity
Respondent 87	Male	36-45 Years	Graduation	School	Private	Took long time	Less than 7 hours	Awake one time	No	Refreshed	Moderately active	Disagree	Good	Disagree	Normal	Yes	Sometimes	No	Depression
Respondent 88	Male	More than 45 Years	Post Graduation	University	Private	Took long time	7-8 hours	Awake one time	No	Refreshed	Moderately active	Agree	Bad	Agree	Above normal	Yes	Sometimes	No	Obesity
Respondent 89	Male	25 or less than 25 Years	Graduation	College	Private	Took short time	Less than 7 hours	Awake one time	Yes	Tired	Fresh and alert	Disagree	Average	Agree	Above normal	No	Sometimes	Sometimes	Headache or Migraine
Respondent 90	Male	36-45 Years	Post Graduation	University	Government	Immediately	Less than 7 hours	Awake 2 or more times	No	Refreshed	Moderately active	Agree	Good	Agree	Normal	No	No	No	Not Suffering
Respondent 91	Female	26-35 Years	Graduation	School	Government	Took long time	Less than 7 hours	Awake one time	No	Un refreshed	Sleepy/tired/irritable	Sometimes	Bad	Disagree	Above normal	No	Sometimes	Sometimes	Headache or Migraine
Respondent 92	Male	More than 45 Years	Graduation	College	Government	Immediately	Less than 7 hours	Awake 2 or more times	Yes	Un refreshed	Sleepy/tired/irritable	Disagree	Average	Agree	Above normal	Yes	Yes	Sometimes	Obesity
Respondent 93	Female	26-35 Years	Post Graduation	School	Government	Immediately	7-8 hours	Awake one time	No	Refreshed	Moderately active	Disagree	Good	Agree	Normal	No	No	Sometimes	Not Suffering
Respondent 94	Female	More than 45 Years	Graduation	School	Government	Immediately	More than 8 hours	Awake one time	Some times	Refreshed	Moderately active	Disagree	Average	Agree	Below normal	Not now but suffered in past	Sometimes	No	Sugar/Diabetes
Respondent 95	Female	More than 45 Years	Graduation	School	Government	Took long time	Less than 7 hours	Awake one time	No	Un refreshed	Moderately active	Disagree	Average	Agree	Below normal	Yes	Yes	No	Depression
Respondent 96	Male	36-45 Years	Post Graduation	University	Private	Took long time	Less than 7 hours	Awake 2 or more times	No	Tired	Moderately active	Disagree	Good	Agree	Normal	No	No	Sometimes	Not Suffering
Respondent 97	Male	More than 45 Years	Graduation	School	Government	Took long time	Less than 7 hours	Awake one time	Yes	Un refreshed	Sleepy/tired/irritable	Sometimes	Bad	Agree	Above normal	Yes	Yes	Sometimes	Depression
Respondent 98	Female	36-45 Years	Post Graduation	University	Private	Immediately	Less than 7 hours	Continuously	No	Un refreshed	Sleepy/tired/irritable	Sometimes	Average	Agree	Normal	No	No	Sometimes	Myopia
Respondent 99	Male	More than 45 Years	Graduation	School	Private	Took short time	Less than 7 hours	Awake 2 or more times	Some times	Refreshed	Fresh and alert	Disagree	Average	Sometimes	Below normal	No	Sometimes	No	Liver problem
Respondent 100	Male	25 or less than 25 Years	Post Graduation	School	Government	Took long time	7-8 hours	Continuously	Yes	Refreshed	Moderately active	Disagree	Average	Agree	Normal	No	No	No	Not Suffering
Respondent 101	Male	26-35 Years	Post Graduation	College	Government	Took short time	Less than 7 hours	Continuously	No	Refreshed	Fresh and alert	Disagree	Good	Sometimes	Normal	No	No	No	Not Suffering
Respondent 102	Female	25 or less than 25 Years	Graduation	School	Private	Took short time	7-8 hours	Continuously	No	Refreshed	Fresh and alert	Disagree	Good	Disagree	Normal	No	No	Sometimes	Myopia
Respondent 103	Male	26-35 Years	Graduation	School	Private	Took short time	7-8 hours	Continuously	No	Refreshed	Fresh and alert	Sometimes	Good	Agree	Normal	No	No	No	Not Suffering
Respondent 104	Female	26-35 Years	Post Graduation	University	Government	Immediately	More than 8 hours	Awake one time	No	Refreshed	Fresh and alert	Disagree	Average	Agree	Above normal	No	No	No	Not Suffering
Respondent 105	Female	25 or less than 25 Years	Graduation	College	Private	Took short time	Less than 7 hours	Continuously	No	Refreshed	Fresh and alert	Disagree	Good	Disagree	Normal	No	Sometimes	No	Not Suffering
Respondent 106	Male	25 or less than 25 Years	Graduation	College	Private	Took short time	Less than 7 hours	Continuously	No	Un refreshed	Sleepy/tired/irritable	Agree	Average	Agree	Normal	No	No	Yes	Not Suffering
Respondent 107	Male	25 or less than 25 Years	Post Graduation	College	Government	Took short time	7-8 hours	Continuously	No	Refreshed	Moderately active	Disagree	Good	Agree	Below normal	No	No	No	Others
Respondent 108	Female	26-35 Years	Graduation	University	Government	Took short time	Less than 7 hours	Continuously	Yes	Refreshed	Moderately active	Sometimes	Good	Agree	Above normal	No	No	No	Obesity
Respondent 109	Male	26-35 Years	Graduation	School	Private	Took short time	7-8 hours	Awake one time	Yes	Refreshed	Moderately active	Agree	Good	Agree	Above normal	No	Yes	Sometimes	Not Suffering
Respondent 110	Female	25 or less than 25 Years	Graduation	College	Private	Immediately	7-8 hours	Awake one time	Yes	Refreshed	Fresh and alert	Agree	Average	Agree	Above normal	No	No	Sometimes	Not Suffering
Respondent 111	Female	26-35 Years	Graduation	School	Private	Took short time	Less than 7 hours	Awake 2 or more times	Some times	Refreshed	Fresh and alert	Disagree	Good	Agree	Normal	No	No	No	Not Suffering
Respondent 112	Male	25 or less than 25 Years	Graduation	School	Private	Took short time	Less than 7 hours	Continuously	Some times	Tired	Sleepy/tired/irritable	Disagree	Average	Agree	Normal	Yes	No	Sometimes	Not Suffering
Respondent 113	Female	36-45 Years	Post Graduation	University	Government	Took long time	7-8 hours	Awake 2 or more times	No	Un refreshed	Sleepy/tired/irritable	Agree	Average	Disagree	Below normal	Yes	No	Sometimes	Others
Respondent 114	Male	36-45 Years	Post Graduation	School	Government	Took short time	7-8 hours	Awake one time	No	Refreshed	Fresh and alert	Disagree	Good	Sometimes	Normal	No	No	No	Not Suffering
Respondent 115	Female	26-35 Years	Graduation	College	Private	Took long time	7-8 hours	Continuously	No	Refreshed	Moderately active	Disagree	Average	Agree	Below normal	Yes	No	Sometimes	Others
Respondent 116	Male	26-35 Years	Post Graduation	University	Government	Took short time	7-8 hours	Awake one time	No	Refreshed	Fresh and alert	Disagree	Good	Agree	Normal	No	No	Sometimes	Not Suffering
Respondent 117	Female	36-45 Years	Post Graduation	University	Government	Took short time	7-8 hours	Continuously	No	Un refreshed	Fresh and alert	Disagree	Average	Disagree	Normal	Yes	No	Sometimes	Others
Respondent 118	Female	25 or less than 25 Years	Graduation	School	Government	Took short time	Less than 7 hours	Awake one time	No	Refreshed	Fresh and alert	Disagree	Good	Disagree	Normal	Yes	No	Sometimes	Sugar/Diabetes
Respondent 119	Female	25 or less than 25 Years	Graduation	School	Government	Immediately	7-8 hours	Awake one time	Yes	Refreshed	Fresh and alert	Agree	Good	Agree	Normal	No	Yes	No	Not Suffering
Respondent 120	Female	26-35 Years	Post Graduation	College	Government	Took short time	Less than 7 hours	Awake 2 or more times	No	Tired	Fresh and alert	Sometimes	Average	Agree	Normal	No	No	Sometimes	Others
Respondent 121	Female	25 or less than 25 Years	Post Graduation	School	Government	Took long time	Less than 7 hours	Awake 2 or more times	Yes	Un refreshed	Sleepy/tired/irritable	Agree	Average	Agree	Above normal	No	Sometimes	Sometimes	Not Suffering
Respondent 122	Female	25 or less than 25 Years	Graduation	College	Private	Took short time	7-8 hours	Continuously	Some times	Refreshed	Fresh and alert	Disagree	Good	Agree	Above normal	No	No	No	Not Suffering
Respondent 123	Male	26-35 Years	Post Graduation	College	Government	Took short time	Less than 7 hours	Awake one time	No	Refreshed	Fresh and alert	Disagree	Good	Agree	Normal	No	No	No	Not Suffering
Respondent 124	Male	26-35 Years	Post Graduation	College	Government	Immediately	Less than 7 hours	Continuously	No	Refreshed	Fresh and alert	Sometimes	Good	Agree	Normal	No	No	No	Others
Respondent 125	Male	More than 45 Years	Post Graduation	University	Government	Took short time	Less than 7 hours	Awake 2 or more times	Yes	Refreshed	Moderately active	Agree	Good	Agree	Normal	Yes	No	Sometimes	Not Suffering
Respondent 126	Male	More than 45 Years	Post Graduation	University	Government	Took short time	Less than 7 hours	Awake one time	Some times	Refreshed	Fresh and alert	Agree	Average	Agree	Normal	No	No	Sometimes	Asthma
Respondent 127	Male	26-35 Years	Graduation	University	Private	Immediately	Less than 7 hours	Continuously	Some times	Refreshed	Fresh and alert	Agree	Good	Disagree	Above normal	No	No	Sometimes	Not Suffering
Respondent 128	Female	25 or less than 25 Years	Post Graduation	University	Government	Took long time	Less than 7 hours	Continuously	Some times	Un refreshed	Moderately active	Sometimes	Good	Agree	Normal	No	No	Sometimes	Not Suffering
Respondent 129	Female	36-45 Years	Post Graduation	University	Government	Immediately	Less than 7 hours	Continuously	No	Tired	Moderately active	Disagree	Good	Disagree	Normal	No	No	Sometimes	Not Suffering
Respondent 130	Female	More than 45 Years	Post Graduation	University	Government	Immediately	7-8 hours	Awake one time	Yes	Refreshed	Moderately active	Disagree	Good	Disagree	Below normal	No	No	No	Not Suffering
Respondent 131	Male	26-35 Years	Post Graduation	University	Government	Took short time	Less than 7 hours	Continuously	No	Refreshed	Fresh and alert	Disagree	Good	Sometimes	Normal	No	No	No	Not Suffering
Respondent 132	Female	More than 45 Years	Post Graduation	University	Government	Took short time	7-8 hours	Awake one time	No	Tired	Moderately active	Disagree	Average	Agree	Below normal	No	No	No	Not Suffering
Respondent 133	Female	More than 45 Years	Post Graduation	College	Government	Took short time	Less than 7 hours	Awake 2 or more times	Yes	Refreshed	Fresh and alert	Disagree	Good	Disagree	Normal	No	No	No	Not Suffering
Respondent 134	Male	25 or less than 25 Years	Graduation	College	Private	Took short time	7-8 hours	Continuously	No	Refreshed	Fresh and alert	Disagree	Good	Disagree	Normal	No	No	Sometimes	Myopia
Respondent 135	Female	36-45 Years	Post Graduation	College	Government	Took short time	7-8 hours	Continuously	Yes	Tired	Moderately active	Agree	Average	Disagree	Above normal	No	No	Sometimes	Not Suffering
Respondent 136	Male	25 or less than 25 Years	Graduation	College	Private	Took short time	7-8 hours	Continuously	No	Refreshed	Fresh and alert	Sometimes	Good	Agree	Normal	No	No	Sometimes	Not Suffering
Respondent 137	Male	36-45 Years	Post Graduation	University	Government	Took long time	Less than 7 hours	Awake 2 or more times	Yes	Refreshed	Fresh and alert	Disagree	Good	Sometimes	Normal	No	No	No	Not Suffering
Respondent 138	Male	26-35 Years	Post Graduation	University	Government	Immediately	More than 8 hours	Awake one time	No	Refreshed	Fresh and alert	Disagree	Average	Sometimes	Normal	No	No	Sometimes	Not Suffering
Respondent 139	Female	26-35 Years	Graduation	University	Government	Immediately	More than 8 hours	Awake one time	No	Refreshed	Fresh and alert	Agree	Good	Agree	Below normal	Yes	No	No	Not Suffering
Respondent 140	Male	26-35 Years	Graduation	College	Private	Took short time	Less than 7 hours	Continuously	No	Refreshed	Fresh and alert	Disagree	Good	Disagree	Normal	No	Sometimes	No	Not Suffering
Respondent 141	Male	25 or less than 25 Years	Graduation	College	Private	Took short time	Less than 7 hours	Continuously	No	Un refreshed	Sleepy/tired/irritable	Agree	Average	Agree	Normal	No	No	Yes	Not Suffering
Respondent 142	Male	26-35 Years	Post Graduation	University	Government	Took short time	7-8 hours	Continuously	No	Refreshed	Moderately active	Disagree	Good	Sometimes	Normal	No	No	No	Others
Respondent 143	Female	26-35 Years	Graduation	University	Government	Immediately	More than 8 hours	Awake one time	No	Refreshed	Fresh and alert	Agree	Good	Agree	Below normal	Yes	No	No	Not Suffering
Respondent 144	Female	36-45 Years	Post Graduation	University	Government	Took short time	Less than 7 hours	Continuously	No	Refreshed	Moderately active	Agree	Average	Agree	Below normal	Yes	No	Sometimes	Not Suffering
Respondent 145	Female	36-45 Years	Post Graduation	College	Government	Took short time	7-8 hours	Continuously	No	Tired	Sleepy/tired/irritable	Agree	Average	Disagree	Normal	Yes	No	Yes	Others
Respondent 146	Female	26-35 Years	Graduation	School	Private	Took short time	Less than 7 hours	Continuously	No	Refreshed	Fresh and alert	Disagree	Good	Agree	Normal	No	No	No	Not Suffering
Respondent 147	Male	36-45 Years	Post Graduation	School	Government	Took short time	Less than 7 hours	Awake one time	No	Un refreshed	Sleepy/tired/irritable	Agree	Average	Agree	Above normal	Yes	No	No	Others
Respondent 148	Female	36-45 Years	Graduation	University	Private	Took short time	More than 8 hours	Awake one time	No	Refreshed	Fresh and alert	Disagree	Good	Disagree	Above normal	No	No	No	Not Suffering
Respondent 149	Male	36-45 Years	Graduation	School	Private	Immediately	More than 8 hours	Continuously	No	Tired	Sleepy/tired/irritable	Agree	Average	Disagree	Normal	Not now but suffered in past	No	Yes	Others
Respondent 150	Female	25 or less than 25 Years	Post Graduation	College	Government	Immediately	Less than 7 hours	Continuously	No	Refreshed	Fresh and alert	Sometimes	Good	Sometimes	Normal	No	No	No	Headache or Migraine
Respondent 151	Female	25 or less than 25 Years	Graduation	School	Private	Immediately	Less than 7 hours	Continuously	No	Refreshed	Fresh and alert	Sometimes	Good	Agree	Normal	No	No	No	Stomach Problem
Respondent 152	Female	25 or less than 25 Years	Graduation	School	Private	Took short time	Less than 7 hours	Awake one time	No	Refreshed	Moderately active	Agree	Good	Sometimes	Normal	No	No	Yes	Depression
Respondent 153	Female	36-45 Years	Graduation	College	Government	Immediately	7-8 hours	Awake one time	No	Tired	Moderately active	Agree	Average	Agree	Normal	No	No	No	Headache or Migraine
Respondent 154	Female	26-35 Years	Graduation	College	Government	Immediately	7-8 hours	Awake one time	No	Refreshed	Sleepy/tired/irritable	Disagree	Good	Agree	Normal	Yes	No	Yes	Depression
Respondent 155	Female	26-35 Years	Graduation	College	Government	Immediately	7-8 hours	Awake one time	No	Refreshed	Sleepy/tired/irritable	Disagree	Good	Agree	Normal	Yes	No	Yes	Depression
Respondent 156	Female	26-35 Years	Post Graduation	College	Government	Immediately	7-8 hours	Awake one time	No	Refreshed	Sleepy/tired/irritable	Disagree	Good	Agree	Normal	Yes	No	Yes	Not Suffering
Respondent 157	Female	25 or less than 25 Years	Graduation	College	Private	Immediately	Less than 7 hours	Awake one time	No	Refreshed	Moderately active	Disagree	Average	Agree	Above normal	No	Sometimes	Yes	Not Suffering
Respondent 158	Female	25 or less than 25 Years	Graduation	College	Private	Took short time	Less than 7 hours	Awake one time	Yes	Refreshed	Fresh and alert	Sometimes	Good	Disagree	Below normal	No	No	Sometimes	Not Suffering
Respondent 159	Female	25 or less than 25 Years	Graduation	College	Private	Took long time	Less than 7 hours	Awake 2 or more times	Yes	Tired	Fresh and alert	Disagree	Good	Agree	Normal	Yes	No	Sometimes	Not Suffering
Respondent 160	Female	36-45 Years	Graduation	College	Private	Took short time	More than 8 hours	Awake one time	Yes	Un refreshed	Sleepy/tired/irritable	Sometimes	Average	Agree	Below normal	No	No	No	Not Suffering
Respondent 161	Female	26-35 Years	Graduation	School	Private	Took short time	Less than 7 hours	Continuously	Some times	Refreshed	Fresh and alert	Disagree	Good	Agree	Above normal	No	No	Sometimes	Not Suffering
Respondent 162	Female	26-35 Years	Graduation	College	Government	Took short time	7-8 hours	Continuously	Some times	Refreshed	Fresh and alert	Disagree	Average	Sometimes	Above normal	No	Yes	No	Not Suffering
Respondent 163	Female	26-35 Years	Graduation	School	Private	Immediately	7-8 hours	Awake 2 or more times	No	Refreshed	Fresh and alert	Agree	Average	Sometimes	Above normal	No	No	Sometimes	Not Suffering
Respondent 164	Male	26-35 Years	Graduation	School	Private	Immediately	7-8 hours	Awake 2 or more times	No	Refreshed	Fresh and alert	Agree	Average	Sometimes	Below normal	No	No	Sometimes	Not Suffering
Respondent 165	Male	26-35 Years	Graduation	College	Government	Took long time	Less than 7 hours	Continuously	No	Un refreshed	Fresh and alert	Disagree	Good	Sometimes	Normal	Yes	No	Sometimes	Not Suffering
Respondent 166	Male	26-35 Years	Graduation	College	Private	Took short time	7-8 hours	Continuously	No	Refreshed	Moderately active	Agree	Average	Disagree	Below normal	No	No	Sometimes	Not Suffering
Respondent 167	Female	25 or less than 25 Years	Graduation	College	Private	Took short time	7-8 hours	Awake one time	No	Refreshed	Moderately active	Sometimes	Good	Agree	Normal	No	No	No	Not Suffering
Respondent 168	Female	25 or less than 25 Years	Graduation	College	Private	Took short time	Less than 7 hours	Awake 2 or more times	Yes	Tired	Moderately active	Sometimes	Good	Agree	Above normal	No	No	No	Not Suffering
Respondent 169	Female	25 or less than 25 Years	Graduation	College	Government	Took long time	7-8 hours	Awake 2 or more times	No	Tired	Moderately active	Agree	Average	Agree	Above normal	Yes	Sometimes	Sometimes	Others
Respondent 170	Female	25 or less than 25 Years	Graduation	School	Government	Immediately	7-8 hours	Awake one time	Yes	Refreshed	Fresh and alert	Disagree	Average	Sometimes	Above normal	No	No	No	Not Suffering
Respondent 171	Female	26-35 Years	Graduation	School	Government	Took short time	7-8 hours	Continuously	Some times	Refreshed	Fresh and alert	Sometimes	Good	Agree	Normal	No	No	No	Others
Respondent 172	Female	36-45 Years	Graduation	School	Government	Took long time	Less than 7 hours	Awake 2 or more times	No	Tired	Moderately active	Sometimes	Average	Agree	Below normal	Yes	No	Sometimes	Others
Respondent 173	Male	26-35 Years	Graduation	College	Government	Immediately	Less than 7 hours	Awake one time	Some times	Tired	Moderately active	Agree	Average	Agree	Normal	No	No	No	Headache or Migraine
Respondent 174	Male	25 or less than 25 Years	Graduation	School	Government	Immediately	Less than 7 hours	Awake one time	No	Refreshed	Sleepy/tired/irritable	Disagree	Good	Agree	Normal	Yes	No	Yes	Depression
Respondent 175	Male	25 or less than 25 Years	Post Graduation	University	Government	Immediately	7-8 hours	Awake one time	No	Refreshed	Sleepy/tired/irritable	Disagree	Good	Agree	Normal	Yes	No	Yes	Not Suffering
Respondent 176	Male	25 or less than 25 Years	Graduation	College	Private	Immediately	Less than 7 hours	Awake one time	No	Refreshed	Moderately active	Disagree	Average	Agree	Above normal	No	Sometimes	Yes	Not Suffering
Respondent 177	Male	36-45 Years	Graduation	College	Private	Took long time	Less than 7 hours	Awake 2 or more times	Yes	Tired	Fresh and alert	Disagree	Good	Agree	Normal	Yes	No	Sometimes	Not Suffering
Respondent 178	Male	25 or less than 25 Years	Graduation	College	Private	Took short time	Less than 7 hours	Awake one time	Yes	Refreshed	Fresh and alert	Sometimes	Good	Disagree	Normal	No	No	Sometimes	Not Suffering
Respondent 179	Male	26-35 Years	Graduation	College	Private	Took short time	More than 8 hours	Awake one time	Yes	Un refreshed	Sleepy/tired/irritable	Sometimes	Average	Agree	Below normal	No	No	No	Not Suffering
Respondent 180	Male	26-35 Years	Graduation	School	Private	Took short time	Less than 7 hours	Continuously	Some times	Refreshed	Fresh and alert	Disagree	Good	Agree	Above normal	No	No	Sometimes	Not Suffering
Respondent 181	Male	25 or less than 25 Years	Graduation	School	Private	Immediately	7-8 hours	Awake 2 or more times	No	Refreshed	Fresh and alert	Agree	Average	Sometimes	Below normal	No	No	Sometimes	Not Suffering
Respondent 182	Male	36-45 Years	Graduation	College	Government	Took long time	Less than 7 hours	Continuously	No	Un refreshed	Fresh and alert	Disagree	Good	Sometimes	Normal	Yes	No	Sometimes	Not Suffering
Respondent 183	Female	26-35 Years	Graduation	College	Private	Took short time	7-8 hours	Continuously	No	Refreshed	Moderately active	Agree	Average	Disagree	Below normal	No	No	Sometimes	Not Suffering
Respondent 184	Male	26-35 Years	Graduation	College	Private	Took short time	7-8 hours	Awake one time	No	Refreshed	Moderately active	Sometimes	Good	Agree	Normal	No	No	No	Not Suffering
Respondent 185	Male	26-35 Years	Graduation	School	Private	Took short time	Less than 7 hours	Awake 2 or more times	Yes	Tired	Moderately active	Sometimes	Good	Agree	Above normal	No	No	No	Not Suffering
Respondent 186	Male	26-35 Years	Graduation	School	Private	Took short time	Less than 7 hours	Awake 2 or more times	Yes	Tired	Moderately active	Sometimes	Good	Agree	Above normal	No	No	No	Not Suffering
Respondent 187	Male	More than 45 Years	Graduation	College	Government	Took long time	7-8 hours	Awake 2 or more times	No	Tired	Moderately active	Agree	Average	Agree	Above normal	Yes	Sometimes	Sometimes	Others
Respondent 188	Male	26-35 Years	Graduation	School	Government	Immediately	7-8 hours	Awake one time	Yes	Refreshed	Fresh and alert	Disagree	Average	Sometimes	Above normal	No	No	No	Not Suffering
Respondent 189	Male	36-45 Years	Graduation	College	Private	Took short time	7-8 hours	Awake one time	No	Refreshed	Moderately active	Sometimes	Good	Agree	Normal	No	No	No	Not Suffering
Respondent 190	Male	26-35 Years	Graduation	School	Government	Took short time	7-8 hours	Continuously	Some times	Refreshed	Fresh and alert	Sometimes	Good	Agree	Normal	No	No	No	Others
Respondent 191	Female	26-35 Years	Graduation	College	Private	Took short time	7-8 hours	Continuously	No	Refreshed	Moderately active	Agree	Average	Disagree	Below normal	No	No	Sometimes	Not Suffering
Respondent 192	Male	25 or less than 25 Years	Graduation	School	Government	Took long time	Less than 7 hours	Awake 2 or more times	No	Tired	Moderately active	Sometimes	Average	Agree	Below normal	Yes	No	Sometimes	Not Suffering
Respondent 193	Male	More than 45 Years	Graduation	College	Government	Took short time	More than 8 hours	Continuously	No	Refreshed	Fresh and alert	Disagree	Average	Disagree	Normal	No	No	No	Not Suffering
Respondent 194	Male	25 or less than 25 Years	Graduation	School	Government	Took short time	7-8 hours	Awake one time	Yes	Refreshed	Moderately active	Disagree	Average	Sometimes	Normal	No	No	No	Not Suffering
Respondent 195	Female	25 or less than 25 Years	Graduation	College	Government	Took long time	Less than 7 hours	Continuously	No	Un refreshed	Fresh and alert	Disagree	Good	Sometimes	Normal	Yes	No	Sometimes	Not Suffering
Respondent 196	Male	26-35 Years	Graduation	School	Private	Immediately	Less than 7 hours	Awake one time	Some times	Refreshed	Sleepy/tired/irritable	Sometimes	Average	Sometimes	Normal	Yes	No	Sometimes	Not Suffering
Respondent 197	Female	More than 45 Years	Graduation	School	Private	Immediately	7-8 hours	Awake 2 or more times	No	Refreshed	Fresh and alert	Agree	Average	Sometimes	Below normal	No	No	Sometimes	Not Suffering
Respondent 198	Male	36-45 Years	Post Graduation	College	Government	Took short time	Less than 7 hours	Awake one time	Some times	Refreshed	Sleepy/tired/irritable	Sometimes	Average	Sometimes	Above normal	Yes	No	No	Not Suffering
Respondent 199	Male	More than 45 Years	Graduation	College	Government	Immediately	Less than 7 hours	Awake one time	Yes	Refreshed	Fresh and alert	Sometimes	Good	Disagree	Normal	No	No	No	Not Suffering
Respondent 200	Male	More than 45 Years	Graduation	School	Private	Immediately	Less than 7 hours	Continuously	No	Un refreshed	Moderately active	Sometimes	Good	Agree	Above normal	No	No	Sometimes	Not Suffering
Respondent 201	Female	36-45 Years	Graduation	School	Private	Immediately	7-8 hours	Awake 2 or more times	No	Refreshed	Fresh and alert	Agree	Average	Sometimes	Above normal	No	No	Sometimes	Not Suffering
Respondent 202	Male	36-45 Years	Graduation	College	Government	Took short time	Less than 7 hours	Awake one time	Yes	Refreshed	Moderately active	Disagree	Average	Agree	Above normal	No	No	No	Not Suffering
Respondent 203	Male	36-45 Years	Graduation	College	Government	Took short time	7-8 hours	Continuously	Some times	Refreshed	Fresh and alert	Disagree	Average	Sometimes	Above normal	Yes	Yes	No	Not Suffering
Respondent 204	Male	25 or less than 25 Years	Graduation	College	Government	Took short time	7-8 hours	Continuously	Some times	Refreshed	Fresh and alert	Disagree	Average	Sometimes	Above normal	No	Yes	No	Not Suffering
Respondent 205	Female	More than 45 Years	Graduation	School	Private	Immediately	7-8 hours	Awake 2 or more times	No	Refreshed	Fresh and alert	Agree	Average	Sometimes	Above normal	No	No	Sometimes	Not Suffering
Respondent 206	Male	More than 45 Years	Graduation	College	Government	Took long time	7-8 hours	Awake 2 or more times	No	Tired	Moderately active	Agree	Average	Agree	Above normal	Yes	Sometimes	Sometimes	Others
Respondent 207	Male	26-35 Years	Graduation	School	Private	Took short time	Less than 7 hours	Awake 2 or more times	Yes	Tired	Moderately active	Sometimes	Good	Agree	Above normal	No	No	No	Not Suffering
Respondent 208	Male	26-35 Years	Graduation	College	Private	Took short time	7-8 hours	Awake one time	No	Refreshed	Moderately active	Sometimes	Good	Agree	Normal	No	No	No	Not Suffering
Respondent 209	Male	36-45 Years	Graduation	College	Private	Took short time	7-8 hours	Continuously	No	Refreshed	Moderately active	Agree	Average	Disagree	Below normal	No	No	Sometimes	Not Suffering
Respondent 210	Male	25 or less than 25 Years	Graduation	College	Government	Took long time	Less than 7 hours	Continuously	No	Un refreshed	Fresh and alert	Disagree	Good	Sometimes	Normal	Yes	No	Sometimes	Not Suffering
Respondent 211	Male	36-45 Years	Graduation	School	Private	Immediately	7-8 hours	Awake 2 or more times	No	Refreshed	Fresh and alert	Agree	Average	Sometimes	Below normal	No	No	Sometimes	Not Suffering
Respondent 212	Male	36-45 Years	Graduation	School	Private	Immediately	7-8 hours	Awake 2 or more times	No	Refreshed	Fresh and alert	Agree	Average	Sometimes	Above normal	No	No	Sometimes	Not Suffering
Respondent 213	Male	26-35 Years	Graduation	College	Government	Took short time	7-8 hours	Continuously	Some times	Refreshed	Fresh and alert	Disagree	Average	Sometimes	Above normal	No	Yes	No	Not Suffering
Respondent 214	Male	36-45 Years	Graduation	College	Government	Took long time	Less than 7 hours	Awake 2 or more times	Yes	Un refreshed	Moderately active	Sometimes	Average	Agree	Above normal	No	No	Sometimes	Not Suffering
Respondent 215	Male	26-35 Years	Graduation	College	Government	Took short time	Less than 7 hours	Awake one time	Yes	Refreshed	Moderately active	Disagree	Average	Agree	Above normal	No	No	No	Not Suffering
Respondent 216	Male	More than 45 Years	Post Graduation	College	Government	Took short time	7-8 hours	Awake one time	No	Refreshed	Fresh and alert	Sometimes	Average	Disagree	Above normal	Yes	No	Yes	Others
Respondent 217	Male	26-35 Years	Post Graduation	School	Private	Took short time	Less than 7 hours	Continuously	No	Refreshed	Moderately active	Sometimes	Average	Disagree	Normal	No	No	No	Not Suffering
Respondent 218	Male	More than 45 Years	Graduation	School	Government	Immediately	7-8 hours	Continuously	No	Refreshed	Fresh and alert	Sometimes	Good	Sometimes	Normal	No	No	No	Not Suffering
Respondent 219	Male	25 or less than 25 Years	Post Graduation	College	Government	Took short time	Less than 7 hours	Continuously	No	Refreshed	Fresh and alert	Disagree	Good	Agree	Below normal	Yes	Yes	No	Not Suffering
Respondent 220	Male	25 or less than 25 Years	Graduation	School	Private	Took short time	More than 8 hours	Awake one time	No	Refreshed	Fresh and alert	Sometimes	Average	Agree	Above normal	No	No	Sometimes	Not Suffering
Respondent 221	Male	25 or less than 25 Years	Post Graduation	School	Government	Took short time	7-8 hours	Awake 2 or more times	Yes	Refreshed	Sleepy/tired/irritable	Disagree	Average	Sometimes	Above normal	No	No	No	Not Suffering
Respondent 222	Male	25 or less than 25 Years	Graduation	College	Government	Took long time	Less than 7 hours	Awake 2 or more times	Yes	Un refreshed	Moderately active	Sometimes	Average	Agree	Above normal	No	No	Sometimes	Not Suffering
Respondent 223	Male	25 or less than 25 Years	Graduation	College	Government	Took short time	Less than 7 hours	Awake one time	Yes	Refreshed	Moderately active	Disagree	Average	Agree	Above normal	No	No	No	Not Suffering
Respondent 224	Male	25 or less than 25 Years	Graduation	School	Private	Immediately	Less than 7 hours	Continuously	No	Un refreshed	Moderately active	Sometimes	Good	Agree	Below normal	No	No	Sometimes	Not Suffering
Respondent 225	Male	25 or less than 25 Years	Graduation	College	Government	Immediately	Less than 7 hours	Awake one time	Yes	Refreshed	Fresh and alert	Sometimes	Good	Disagree	Normal	No	No	No	Not Suffering
Respondent 226	Male	25 or less than 25 Years	Post Graduation	University	Government	Immediately	7-8 hours	Continuously	No	Refreshed	Moderately active	Sometimes	Good	Agree	Normal	No	No	No	Not Suffering
Respondent 227	Male	25 or less than 25 Years	Post Graduation	College	Government	Took short time	Less than 7 hours	Awake one time	Some times	Refreshed	Sleepy/tired/irritable	Sometimes	Average	Sometimes	Below normal	Yes	No	No	Not Suffering
Respondent 228	Female	26-35 Years	Graduation	School	Private	Immediately	Less than 7 hours	Awake one time	Some times	Refreshed	Sleepy/tired/irritable	Sometimes	Average	Sometimes	Normal	Yes	No	Sometimes	Not Suffering
Respondent 229	Male	25 or less than 25 Years	Post Graduation	College	Government	Took short time	Less than 7 hours	Awake one time	Some times	Refreshed	Fresh and alert	Disagree	Good	Disagree	Normal	No	No	No	Not Suffering
Respondent 230	Male	36-45 Years	Graduation	School	Government	Took short time	7-8 hours	Awake one time	Yes	Refreshed	Moderately active	Disagree	Average	Sometimes	Normal	No	No	No	Not Suffering
Respondent 231	Male	26-35 Years	Graduation	College	Government	Took short time	More than 8 hours	Continuously	No	Refreshed	Fresh and alert	Disagree	Average	Disagree	Normal	No	No	No	Stomach Problem
Respondent 232	Male	36-45 Years	Graduation	School	Government	Took long time	Less than 7 hours	Awake 2 or more times	No	Tired	Moderately active	Sometimes	Average	Agree	Below normal	Yes	No	Sometimes	Others
Respondent 233	Male	More than 45 Years	Graduation	School	Government	Immediately	7-8 hours	Awake one time	Yes	Refreshed	Fresh and alert	Disagree	Average	Sometimes	Above normal	No	No	No	Not Suffering
Respondent 234	Male	25 or less than 25 Years	Graduation	College	Government	Took long time	7-8 hours	Awake 2 or more times	No	Tired	Moderately active	Agree	Average	Agree	Above normal	Yes	Sometimes	Sometimes	Not Suffering
Respondent 235	Male	25 or less than 25 Years	Graduation	School	Private	Took short time	Less than 7 hours	Awake 2 or more times	Yes	Tired	Moderately active	Sometimes	Good	Agree	Above normal	No	No	No	Not Suffering
Respondent 236	Male	25 or less than 25 Years	Graduation	College	Private	Took short time	7-8 hours	Awake one time	No	Refreshed	Moderately active	Sometimes	Good	Agree	Normal	No	No	No	Not Suffering
Respondent 237	Male	25 or less than 25 Years	Graduation	College	Private	Took short time	7-8 hours	Continuously	No	Refreshed	Moderately active	Agree	Average	Disagree	Below normal	No	No	Sometimes	Not Suffering
Respondent 238	Male	25 or less than 25 Years	Graduation	College	Government	Took long time	Less than 7 hours	Continuously	No	Un refreshed	Fresh and alert	Disagree	Good	Sometimes	Normal	Yes	No	Sometimes	Not Suffering
Respondent 239	Male	25 or less than 25 Years	Graduation	School	Private	Immediately	7-8 hours	Awake 2 or more times	No	Refreshed	Fresh and alert	Agree	Average	Sometimes	Below normal	No	No	Sometimes	Not Suffering
Respondent 240	Female	25 or less than 25 Years	Graduation	School	Private	Immediately	7-8 hours	Awake 2 or more times	No	Refreshed	Fresh and alert	Agree	Average	Sometimes	Above normal	No	No	Sometimes	Not Suffering
Respondent 241	Male	25 or less than 25 Years	Graduation	College	Government	Took short time	7-8 hours	Continuously	Some times	Refreshed	Fresh and alert	Disagree	Average	Sometimes	Above normal	No	Yes	No	Not Suffering
Respondent 242	Female	25 or less than 25 Years	Graduation	School	Private	Took short time	Less than 7 hours	Continuously	Some times	Refreshed	Fresh and alert	Disagree	Good	Agree	Above normal	No	No	Sometimes	Not Suffering
Respondent 243	Male	26-35 Years	Graduation	College	Private	Took short time	More than 8 hours	Awake one time	Yes	Un refreshed	Sleepy/tired/irritable	Sometimes	Average	Agree	Below normal	No	No	No	Not Suffering
Respondent 244	Male	25 or less than 25 Years	Graduation	College	Private	Took long time	Less than 7 hours	Awake 2 or more times	Yes	Tired	Fresh and alert	Disagree	Good	Agree	Normal	Yes	No	Sometimes	Not Suffering
Respondent 245	Male	36-45 Years	Graduation	College	Private	Took short time	Less than 7 hours	Awake one time	Yes	Refreshed	Fresh and alert	Sometimes	Good	Disagree	Normal	No	No	Sometimes	Not Suffering
Respondent 246	Male	26-35 Years	Graduation	College	Private	Immediately	Less than 7 hours	Awake one time	No	Refreshed	Moderately active	Disagree	Average	Agree	Above normal	No	Sometimes	Yes	Not Suffering
Respondent 247	Male	36-45 Years	Post Graduation	College	Government	Immediately	7-8 hours	Awake one time	No	Refreshed	Sleepy/tired/irritable	Disagree	Good	Agree	Normal	Yes	No	Yes	Not Suffering
Respondent 248	Male	More than 45 Years	Graduation	School	Government	Immediately	7-8 hours	Awake one time	No	Refreshed	Sleepy/tired/irritable	Disagree	Good	Agree	Normal	Yes	No	Yes	Depression
Respondent 249	Male	36-45 Years	Graduation	College	Government	Immediately	Less than 7 hours	Awake one time	No	Tired	Moderately active	Agree	Average	Agree	Normal	No	No	No	Headache or Migraine
Respondent 250	Male	26-35 Years	Graduation	College	Government	Immediately	Less than 7 hours	Awake one time	No	Tired	Moderately active	Agree	Average	Agree	Normal	No	No	No	Headache or Migraine
Respondent 251	Male	More than 45 Years	Graduation	School	Private	Immediately	Less than 7 hours	Awake one time	No	Tired	Moderately active	Agree	Average	Agree	Below normal	No	No	No	Headache or Migraine
Respondent 252	Female	25 or less than 25 Years	Graduation	College	Private	Immediately	7-8 hours	Awake one time	No	Refreshed	Fresh and alert	Sometimes	Average	Agree	Normal	No	No	Sometimes	Not Suffering
Respondent 253	Male	25 or less than 25 Years	Graduation	College	Private	Took short time	Less than 7 hours	Awake 2 or more times	No	Refreshed	Fresh and alert	Disagree	Good	Agree	Normal	No	No	Sometimes	Not Suffering
Respondent 254	Male	25 or less than 25 Years	Graduation	College	Private	Took short time	Less than 7 hours	Continuously	No	Tired	Sleepy/tired/irritable	Disagree	Average	Agree	Normal	Yes	No	No	Not Suffering
Respondent 255	Male	26-35 Years	Post Graduation	University	Government	Took long time	7-8 hours	Awake 2 or more times	No	Un refreshed	Sleepy/tired/irritable	Agree	Average	Disagree	Normal	Yes	No	Sometimes	Others
Respondent 256	Male	25 or less than 25 Years	Graduation	College	Private	Took long time	7-8 hours	Continuously	No	Refreshed	Moderately active	Disagree	Average	Disagree	Normal	Yes	No	No	Others
Respondent 257	Male	26-35 Years	Graduation	College	Government	Took short time	More than 8 hours	Continuously	No	Refreshed	Fresh and alert	Disagree	Average	Disagree	Normal	No	No	No	Stomach Problem
Respondent 258	Female	36-45 Years	Graduation	School	Government	Took short time	7-8 hours	Awake one time	Yes	Refreshed	Moderately active	Disagree	Average	Sometimes	Normal	No	No	No	Not Suffering
Respondent 259	Female	More than 45 Years	Post Graduation	College	Government	Took short time	Less than 7 hours	Awake one time	Some times	Refreshed	Fresh and alert	Disagree	Good	Disagree	Normal	No	No	No	Not Suffering
Respondent 260	Female	36-45 Years	Graduation	School	Private	Immediately	Less than 7 hours	Awake one time	Some times	Refreshed	Sleepy/tired/irritable	Sometimes	Average	Sometimes	Normal	Yes	No	Sometimes	Not Suffering
Respondent 261	Female	26-35 Years	Post Graduation	College	Government	Took short time	Less than 7 hours	Awake one time	Some times	Refreshed	Sleepy/tired/irritable	Sometimes	Average	Sometimes	Above normal	Yes	No	No	Not Suffering
Respondent 262	Female	36-45 Years	Post Graduation	University	Government	Immediately	7-8 hours	Continuously	No	Refreshed	Moderately active	Sometimes	Good	Agree	Normal	No	No	No	Not Suffering
Respondent 263	Female	25 or less than 25 Years	Graduation	College	Government	Immediately	Less than 7 hours	Awake one time	Yes	Refreshed	Fresh and alert	Disagree	Good	Disagree	Normal	No	No	No	Not Suffering
Respondent 264	Male	25 or less than 25 Years	Graduation	School	Private	Immediately	Less than 7 hours	Continuously	No	Un refreshed	Moderately active	Sometimes	Good	Agree	Below normal	No	No	Sometimes	Not Suffering
Respondent 265	Male	25 or less than 25 Years	Graduation	College	Government	Took short time	Less than 7 hours	Awake one time	Yes	Refreshed	Moderately active	Disagree	Average	Agree	Above normal	No	No	No	Not Suffering
Respondent 266	Female	25 or less than 25 Years	Graduation	College	Government	Took long time	Less than 7 hours	Awake 2 or more times	Yes	Un refreshed	Moderately active	Sometimes	Average	Agree	Above normal	No	No	Sometimes	Not Suffering
Respondent 267	Female	25 or less than 25 Years	Post Graduation	School	Government	Took short time	7-8 hours	Awake 2 or more times	Yes	Refreshed	Sleepy/tired/irritable	Disagree	Average	Sometimes	Above normal	No	No	No	Not Suffering
Respondent 268	Male	25 or less than 25 Years	Graduation	School	Private	Took short time	More than 8 hours	Awake one time	No	Refreshed	Fresh and alert	Sometimes	Average	Agree	Above normal	No	No	Sometimes	Not Suffering
Respondent 269	Female	More than 45 Years	Post Graduation	College	Government	Took short time	Less than 7 hours	Continuously	No	Refreshed	Fresh and alert	Disagree	Average	Agree	Below normal	Yes	No	No	Not Suffering
Respondent 270	Female	26-35 Years	Graduation	School	Government	Immediately	7-8 hours	Continuously	No	Refreshed	Fresh and alert	Sometimes	Good	Sometimes	Normal	No	No	No	Not Suffering
Respondent 271	Female	36-45 Years	Graduation	School	Government	Took short time	Less than 7 hours	Awake one time	No	Refreshed	Moderately active	Sometimes	Good	Agree	Below normal	No	Yes	No	Others
Respondent 272	Male	36-45 Years	Graduation	University	Private	Took short time	More than 8 hours	Awake 2 or more times	Yes	Refreshed	Moderately active	Agree	Good	Disagree	Normal	No	No	No	Not Suffering
Respondent 273	Female	26-35 Years	Graduation	School	Private	Took short time	7-8 hours	Continuously	Yes	Refreshed	Fresh and alert	Disagree	Good	Agree	Normal	No	No	No	Not Suffering
Respondent 274	Male	26-35 Years	Post Graduation	College	Government	Took short time	Less than 7 hours	Awake one time	No	Refreshed	Moderately active	Sometimes	Average	Agree	Normal	Yes	Sometimes	Sometimes	Not Suffering
Respondent 275	Female	36-45 Years	Post Graduation	School	Government	Took short time	7-8 hours	Continuously	No	Refreshed	Moderately active	Disagree	Average	Disagree	Normal	No	No	Sometimes	Not Suffering
Respondent 276	Female	More than 45 Years	Post Graduation	School	Government	Took short time	7-8 hours	Continuously	No	Refreshed	Moderately active	Disagree	Average	Agree	Normal	Yes	No	No	Not Suffering
Respondent 277	Male	26-35 Years	Graduation	School	Government	Took short time	7-8 hours	Continuously	Yes	Refreshed	Fresh and alert	Disagree	Good	Agree	Normal	No	No	Sometimes	Not Suffering
Respondent 278	Female	36-45 Years	Post Graduation	College	Government	Took short time	Less than 7 hours	Awake one time	No	Un refreshed	Moderately active	Sometimes	Average	Agree	Above normal	No	No	Sometimes	Others
Respondent 279	Female	36-45 Years	Graduation	School	Private	Took long time	Less than 7 hours	Continuously	Some times	Tired	Sleepy/tired/irritable	Sometimes	Average	Agree	Below normal	No	No	No	Not Suffering
Respondent 280	Female	26-35 Years	Graduation	College	Government	Took short time	7-8 hours	Continuously	No	Refreshed	Moderately active	Sometimes	Good	Agree	Normal	No	No	Sometimes	Not Suffering
Respondent 281	Male	36-45 Years	Graduation	School	Private	Took short time	7-8 hours	Continuously	Yes	Refreshed	Moderately active	Sometimes	Good	Sometimes	Below normal	Yes	No	Sometimes	Not Suffering
Respondent 282	Female	26-35 Years	Graduation	College	Government	Took long time	Less than 7 hours	Awake 2 or more times	No	Un refreshed	Sleepy/tired/irritable	Agree	Bad	Agree	Normal	Yes	No	Yes	Not Suffering
Respondent 283	Female	More than 45 Years	Post Graduation	University	Government	Took short time	7-8 hours	Awake 2 or more times	Some times	Un refreshed	Moderately active	Agree	Average	Agree	Above normal	No	No	Sometimes	Not Suffering
Respondent 284	Female	More than 45 Years	Post Graduation	University	Government	Took long time	Less than 7 hours	Awake 2 or more times	No	Tired	Sleepy/tired/irritable	Agree	Average	Agree	Normal	Yes	Yes	Yes	Others
Respondent 285	Female	26-35 Years	Graduation	School	Private	Took long time	7-8 hours	Awake 2 or more times	Yes	Refreshed	Fresh and alert	Sometimes	Good	Agree	Normal	No	Sometimes	Sometimes	Not Suffering
Respondent 286	Female	More than 45 Years	Post Graduation	College	Government	Took short time	7-8 hours	Awake one time	No	Refreshed	Moderately active	Sometimes	Good	Agree	Normal	No	No	Sometimes	Not Suffering
Respondent 287	Male	26-35 Years	Graduation	College	Government	Took short time	7-8 hours	Continuously	No	Refreshed	Fresh and alert	Sometimes	Good	Agree	Above normal	No	No	No	Not Suffering
Respondent 288	Male	26-35 Years	Graduation	School	Government	Took short time	7-8 hours	Continuously	Yes	Refreshed	Fresh and alert	Sometimes	Good	Agree	Below normal	No	No	Sometimes	Not Suffering
Respondent 289	Male	26-35 Years	Graduation	School	Private	Took long time	More than 8 hours	Awake 2 or more times	Some times	Tired	Fresh and alert	Sometimes	Average	Agree	Normal	Yes	No	Sometimes	Not Suffering
Respondent 290	Female	25 or less than 25 Years	Graduation	College	Private	Immediately	Less than 7 hours	Continuously	Some times	Refreshed	Moderately active	Agree	Average	Agree	Below normal	Yes	No	Yes	Not Suffering
Respondent 291	Female	26-35 Years	Post Graduation	University	Government	Took short time	Less than 7 hours	Awake 2 or more times	No	Tired	Sleepy/tired/irritable	Sometimes	Average	Agree	Normal	Yes	No	Sometimes	Not Suffering
Respondent 292	Female	25 or less than 25 Years	Graduation	School	Private	Took short time	7-8 hours	Continuously	No	Refreshed	Fresh and alert	Disagree	Good	Sometimes	Above normal	No	No	Sometimes	Not Suffering
Respondent 293	Male	25 or less than 25 Years	Graduation	School	Private	Took short time	Less than 7 hours	Continuously	Some times	Refreshed	Fresh and alert	Agree	Average	Agree	Above normal	Yes	Yes	No	Not Suffering
Respondent 294	Female	25 or less than 25 Years	Graduation	College	Private	Took long time	More than 8 hours	Continuously	Yes	Un refreshed	Sleepy/tired/irritable	Agree	Bad	Disagree	Above normal	Yes	Yes	Sometimes	Not Suffering
Respondent 295	Male	26-35 Years	Graduation	College	Private	Immediately	7-8 hours	Continuously	Some times	Refreshed	Moderately active	Disagree	Average	Disagree	Normal	No	No	Sometimes	Not Suffering
Respondent 296	Female	25 or less than 25 Years	Graduation	College	Private	Took short time	7-8 hours	Continuously	No	Refreshed	Fresh and alert	Disagree	Good	Disagree	Below normal	No	No	No	Not Suffering
Respondent 297	Female	25 or less than 25 Years	Post Graduation	College	Government	Took short time	7-8 hours	Awake 2 or more times	No	Refreshed	Moderately active	Disagree	Good	Disagree	Normal	No	No	Sometimes	Not Suffering
Respondent 298	Male	36-45 Years	Graduation	School	Government	Took short time	7-8 hours	Continuously	Yes	Refreshed	Moderately active	Agree	Good	Disagree	Normal	No	No	Sometimes	Not Suffering
Respondent 299	Female	25 or less than 25 Years	Graduation	School	Government	Took long time	7-8 hours	Awake 2 or more times	No	Refreshed	Moderately active	Agree	Average	Agree	Normal	No	No	Sometimes	Not Suffering
Respondent 300	Female	26-35 Years	Graduation	School	Government	Immediately	7-8 hours	Continuously	Some times	Refreshed	Moderately active	Sometimes	Good	Sometimes	Normal	No	Yes	Sometimes	Not Suffering
Respondent 301	Female	More than 45 Years	Post Graduation	College	Government	Took short time	7-8 hours	Awake one time	Yes	Refreshed	Fresh and alert	Agree	Average	Agree	Above normal	No	No	Sometimes	Others
Respondent 302	Female	36-45 Years	Graduation	School	Government	Took short time	Less than 7 hours	Awake one time	Yes	Tired	Moderately active	Disagree	Good	Agree	Normal	Yes	No	Sometimes	Not Suffering
Respondent 303	Female	26-35 Years	Graduation	School	Government	Took long time	Less than 7 hours	Awake one time	No	Refreshed	Moderately active	Agree	Average	Disagree	Normal	Yes	No	Sometimes	Not Suffering
Respondent 304	Female	25 or less than 25 Years	Graduation	School	Government	Took long time	7-8 hours	Awake 2 or more times	No	Un refreshed	Moderately active	Sometimes	Average	Sometimes	Below normal	No	No	Sometimes	Not Suffering
Respondent 305	Female	26-35 Years	Graduation	School	Government	Took short time	7-8 hours	Continuously	Yes	Refreshed	Moderately active	Disagree	Average	Disagree	Above normal	No	No	Sometimes	Not Suffering
Respondent 306	Female	More than 45 Years	Post Graduation	University	Private	Took short time	7-8 hours	Continuously	No	Refreshed	Moderately active	Disagree	Average	Agree	Above normal	No	No	Sometimes	Not Suffering
Respondent 307	Male	25 or less than 25 Years	Graduation	School	Private	Took short time	Less than 7 hours	Continuously	No	Refreshed	Fresh and alert	Disagree	Good	Agree	Above normal	No	No	Sometimes	Not Suffering
Respondent 308	Female	25 or less than 25 Years	Graduation	School	Private	Took short time	More than 8 hours	Awake 2 or more times	No	Refreshed	Sleepy/tired/irritable	Agree	Average	Disagree	Below normal	No	No	Sometimes	Not Suffering
Respondent 309	Female	26-35 Years	Graduation	College	Private	Took long time	7-8 hours	Continuously	No	Un refreshed	Moderately active	Sometimes	Average	Agree	Normal	No	No	Sometimes	Not Suffering
Respondent 310	Female	26-35 Years	Graduation	College	Private	Took long time	7-8 hours	Awake 2 or more times	No	Tired	Fresh and alert	Agree	Good	Disagree	Below normal	No	No	Sometimes	Sugar/Diabetes
Respondent 311	Female	26-35 Years	Graduation	College	Private	Took short time	7-8 hours	Awake one time	No	Refreshed	Moderately active	Sometimes	Average	Agree	Normal	No	No	Sometimes	Not Suffering
Respondent 312	Female	26-35 Years	Graduation	School	Government	Took long time	7-8 hours	Awake 2 or more times	No	Refreshed	Fresh and alert	Agree	Average	Disagree	Above normal	No	No	Sometimes	Not Suffering
Respondent 313	Female	25 or less than 25 Years	Graduation	School	Private	Took short time	7-8 hours	Awake 2 or more times	Yes	Refreshed	Fresh and alert	Sometimes	Good	Disagree	Above normal	No	No	Sometimes	Not Suffering
Respondent 314	Male	25 or less than 25 Years	Graduation	School	Government	Took short time	More than 8 hours	Awake one time	Yes	Refreshed	Sleepy/tired/irritable	Agree	Average	Agree	Above normal	Yes	No	Sometimes	Not Suffering
Respondent 315	Male	26-35 Years	Graduation	School	Government	Took short time	Less than 7 hours	Awake one time	Yes	Un refreshed	Moderately active	Disagree	Average	Agree	Normal	Yes	No	Sometimes	Not Suffering
Respondent 316	Female	26-35 Years	Graduation	College	Private	Took short time	7-8 hours	Continuously	Some times	Refreshed	Fresh and alert	Disagree	Good	Agree	Below normal	No	No	Sometimes	Not Suffering
Respondent 317	Female	25 or less than 25 Years	Graduation	College	Government	Took short time	Less than 7 hours	Awake one time	No	Refreshed	Moderately active	Agree	Average	Sometimes	Normal	Yes	No	Sometimes	Not Suffering
Respondent 318	Female	26-35 Years	Graduation	School	Private	Took short time	Less than 7 hours	Awake one time	No	Tired	Sleepy/tired/irritable	Agree	Average	Disagree	Normal	No	No	Yes	Others
Respondent 319	Female	26-35 Years	Graduation	College	Government	Took short time	7-8 hours	Continuously	Some times	Refreshed	Fresh and alert	Disagree	Good	Disagree	Normal	No	No	Sometimes	Not Suffering
Respondent 320	Male	25 or less than 25 Years	Graduation	School	Private	Took long time	Less than 7 hours	Awake 2 or more times	No	Refreshed	Sleepy/tired/irritable	Sometimes	Good	Agree	Normal	Yes	Yes	Sometimes	Others
Respondent 321	Female	25 or less than 25 Years	Graduation	School	Private	Took long time	More than 8 hours	Awake 2 or more times	No	Un refreshed	Moderately active	Sometimes	Average	Sometimes	Above normal	Yes	No	Sometimes	Not Suffering
Respondent 322	Male	25 or less than 25 Years	Graduation	College	Private	Took long time	Less than 7 hours	Awake 2 or more times	No	Un refreshed	Fresh and alert	Disagree	Good	Agree	Normal	Yes	No	Sometimes	Not Suffering
Respondent 323	Female	26-35 Years	Graduation	College	Private	Took long time	Less than 7 hours	Awake 2 or more times	Yes	Refreshed	Sleepy/tired/irritable	Agree	Good	Agree	Normal	Yes	Yes	Sometimes	Others
Respondent 324	Male	More than 45 Years	Graduation	School	Private	Took short time	More than 8 hours	Awake 2 or more times	No	Tired	Moderately active	Disagree	Average	Disagree	Below normal	No	No	Sometimes	Not Suffering
Respondent 325	Female	26-35 Years	Graduation	School	Government	Took short time	Less than 7 hours	Awake 2 or more times	Yes	Un refreshed	Sleepy/tired/irritable	Sometimes	Average	Disagree	Above normal	Yes	No	Sometimes	Depression
Respondent 326	Male	More than 45 Years	Graduation	College	Private	Took short time	More than 8 hours	Awake one time	Some times	Refreshed	Moderately active	Agree	Average	Agree	Above normal	No	No	Sometimes	Not Suffering
Respondent 327	Male	36-45 Years	Graduation	School	Private	Took short time	Less than 7 hours	Awake 2 or more times	No	Tired	Moderately active	Agree	Good	Agree	Above normal	No	No	Sometimes	Headache or Migraine
Respondent 328	Male	25 or less than 25 Years	Graduation	College	Private	Took long time	Less than 7 hours	Awake 2 or more times	No	Tired	Sleepy/tired/irritable	Agree	Good	Disagree	Above normal	No	No	Sometimes	Not Suffering
Respondent 329	Male	25 or less than 25 Years	Graduation	School	Private	Took short time	Less than 7 hours	Continuously	Yes	Refreshed	Fresh and alert	Agree	Average	Agree	Below normal	Yes	No	No	Others
Respondent 330	Male	25 or less than 25 Years	Graduation	School	Private	Took short time	7-8 hours	Awake 2 or more times	Some times	Refreshed	Fresh and alert	Disagree	Good	Agree	Normal	No	No	Sometimes	Not Suffering
Respondent 331	Female	25 or less than 25 Years	Graduation	College	Private	Immediately	7-8 hours	Continuously	Some times	Refreshed	Moderately active	Disagree	Average	Sometimes	Below normal	No	Sometimes	Sometimes	Not Suffering
Respondent 332	Male	26-35 Years	Graduation	College	Private	Took short time	7-8 hours	Awake one time	Some times	Refreshed	Fresh and alert	Agree	Good	Agree	Normal	No	No	Sometimes	Not Suffering
Respondent 333	Male	26-35 Years	Graduation	College	Government	Took short time	7-8 hours	Awake one time	No	Refreshed	Fresh and alert	Sometimes	Good	Agree	Above normal	No	No	Sometimes	Not Suffering
Respondent 334	Female	26-35 Years	Graduation	College	Government	Took long time	More than 8 hours	Awake one time	Yes	Refreshed	Moderately active	Disagree	Average	Disagree	Below normal	No	No	Sometimes	Not Suffering
Respondent 335	Male	26-35 Years	Graduation	College	Private	Immediately	Less than 7 hours	Awake 2 or more times	No	Refreshed	Moderately active	Sometimes	Average	Agree	Normal	Yes	No	No	Others
Respondent 336	Male	25 or less than 25 Years	Graduation	College	Government	Took short time	7-8 hours	Awake one time	Yes	Refreshed	Sleepy/tired/irritable	Agree	Good	Agree	Normal	No	No	Sometimes	Not Suffering
Respondent 337	Female	More than 45 Years	Post Graduation	College	Private	Took long time	Less than 7 hours	Awake one time	Yes	Refreshed	Fresh and alert	Sometimes	Average	Agree	Normal	No	Sometimes	Sometimes	Not Suffering
Respondent 338	Female	26-35 Years	Post Graduation	College	Government	Took short time	Less than 7 hours	Awake one time	No	Refreshed	Fresh and alert	Agree	Good	Agree	Normal	Yes	No	Sometimes	Not Suffering
Respondent 339	Male	36-45 Years	Post Graduation	School	Private	Took long time	Less than 7 hours	Awake 2 or more times	No	Refreshed	Sleepy/tired/irritable	Agree	Average	Agree	Above normal	No	No	Sometimes	Not Suffering
Respondent 340	Male	More than 45 Years	Post Graduation	School	Government	Immediately	Less than 7 hours	Awake one time	Some times	Refreshed	Fresh and alert	Agree	Good	Agree	Normal	No	No	Sometimes	Not Suffering
Respondent 341	Male	25 or less than 25 Years	Graduation	School	Private	Took short time	7-8 hours	Awake 2 or more times	No	Refreshed	Moderately active	Disagree	Average	Agree	Normal	No	Sometimes	Sometimes	Not Suffering
Respondent 342	Female	36-45 Years	Graduation	School	Private	Took long time	Less than 7 hours	Awake 2 or more times	No	Tired	Sleepy/tired/irritable	Agree	Good	Agree	Above normal	No	No	No	Not Suffering
Respondent 343	Female	36-45 Years	Post Graduation	University	Government	Took long time	Less than 7 hours	Awake 2 or more times	No	Refreshed	Fresh and alert	Agree	Good	Agree	Below normal	No	No	Sometimes	Not Suffering
Respondent 344	Female	25 or less than 25 Years	Graduation	School	Private	Took short time	Less than 7 hours	Awake one time	No	Refreshed	Fresh and alert	Agree	Average	Sometimes	Above normal	No	No	Sometimes	Not Suffering
Respondent 345	Female	25 or less than 25 Years	Graduation	School	Private	Immediately	Less than 7 hours	Continuously	No	Refreshed	Fresh and alert	Agree	Good	Agree	Above normal	No	Sometimes	No	Not Suffering
Respondent 346	Female	26-35 Years	Graduation	School	Government	Took short time	7-8 hours	Awake 2 or more times	No	Refreshed	Sleepy/tired/irritable	Disagree	Average	Agree	Normal	Yes	Yes	Sometimes	Not Suffering
Respondent 347	Female	25 or less than 25 Years	Graduation	College	Private	Took short time	More than 8 hours	Awake one time	Yes	Refreshed	Sleepy/tired/irritable	Sometimes	Good	Disagree	Normal	Yes	Yes	No	Not Suffering
Respondent 348	Male	36-45 Years	Post Graduation	University	Government	Took short time	Less than 7 hours	Continuously	Yes	Un refreshed	Fresh and alert	Disagree	Average	Agree	Normal	No	No	Sometimes	Not Suffering
Respondent 349	Female	26-35 Years	Post Graduation	University	Private	Took short time	Less than 7 hours	Awake 2 or more times	No	Tired	Fresh and alert	Agree	Average	Disagree	Normal	No	Sometimes	Sometimes	Not Suffering
Respondent 350	Male	26-35 Years	Graduation	School	Private	Took short time	More than 8 hours	Awake one time	No	Un refreshed	Fresh and alert	Sometimes	Average	Disagree	Above normal	No	No	No	Not Suffering
Respondent 351	Female	25 or less than 25 Years	Graduation	School	Government	Took short time	7-8 hours	Awake one time	No	Un refreshed	Moderately active	Disagree	Average	Sometimes	Above normal	No	No	Sometimes	Not Suffering
Respondent 352	Female	25 or less than 25 Years	Graduation	University	Private	Took short time	7-8 hours	Awake one time	Some times	Un refreshed	Moderately active	Sometimes	Average	Sometimes	Above normal	No	No	Yes	Not Suffering
Respondent 353	Female	25 or less than 25 Years	Post Graduation	College	Private	Took short time	7-8 hours	Awake one time	No	Refreshed	Fresh and alert	Disagree	Good	Sometimes	Below normal	Not now but suffered in past	Sometimes	Yes	Not Suffering
Respondent 354	Female	36-45 Years	Post Graduation	College	Private	Immediately	7-8 hours	Awake 2 or more times	No	Refreshed	Moderately active	Disagree	Average	Agree	Above normal	Not now but suffered in past	Yes	Sometimes	Not Suffering
Respondent 355	Male	More than 45 Years	Post Graduation	School	Private	Immediately	7-8 hours	Awake one time	Some times	Tired	Fresh and alert	Agree	Bad	Disagree	Above normal	Not now but suffered in past	Sometimes	No	Heart problem
Respondent 356	Male	26-35 Years	Post Graduation	University	Private	Took short time	7-8 hours	Awake 2 or more times	No	Un refreshed	Moderately active	Disagree	Average	Disagree	Below normal	No	No	No	Stomach Problem
Respondent 357	Female	36-45 Years	Graduation	College	Government	Took short time	7-8 hours	Awake one time	No	Un refreshed	Fresh and alert	Disagree	Average	Disagree	Below normal	Not now but suffered in past	Yes	Sometimes	Headache or Migraine
Respondent 358	Male	26-35 Years	Graduation	College	Private	Took short time	Less than 7 hours	Awake one time	Some times	Tired	Sleepy/tired/irritable	Agree	Good	Disagree	Below normal	No	Sometimes	Sometimes	Liver problem
Respondent 359	Female	36-45 Years	Graduation	University	Private	Took long time	7-8 hours	Awake one time	No	Un refreshed	Moderately active	Disagree	Average	Disagree	Normal	No	Yes	Yes	Liver problem
Respondent 360	Female	36-45 Years	Post Graduation	College	Private	Took short time	Less than 7 hours	Continuously	No	Un refreshed	Moderately active	Sometimes	Bad	Sometimes	Normal	Not now but suffered in past	No	No	Sugar/Diabetes
Respondent 361	Male	26-35 Years	Graduation	College	Government	Took short time	7-8 hours	Awake one time	No	Un refreshed	Moderately active	Disagree	Good	Sometimes	Below normal	No	No	No	Heart problem
Respondent 362	Male	26-35 Years	Graduation	University	Private	Took short time	Less than 7 hours	Awake one time	Some times	Un refreshed	Moderately active	Disagree	Bad	Sometimes	Below normal	No	No	Yes	Obesity
Respondent 363	Male	36-45 Years	Post Graduation	College	Private	Took short time	7-8 hours	Awake one time	No	Un refreshed	Sleepy/tired/irritable	Disagree	Average	Disagree	Above normal	Not now but suffered in past	No	No	Heart problem
Respondent 364	Female	26-35 Years	Graduation	College	Government	Took short time	7-8 hours	Continuously	Some times	Refreshed	Fresh and alert	Disagree	Good	Sometimes	Below normal	No	No	Sometimes	Not Suffering
Respondent 365	Male	36-45 Years	Graduation	College	Private	Took short time	Less than 7 hours	Awake 2 or more times	No	Un refreshed	Fresh and alert	Disagree	Good	Agree	Above normal	No	No	No	Not Suffering
Respondent 366	Female	26-35 Years	Post Graduation	University	Government	Took short time	7-8 hours	Continuously	No	Refreshed	Moderately active	Disagree	Average	Disagree	Below normal	No	No	No	Not Suffering
Respondent 367	Female	36-45 Years	Graduation	School	Private	Took short time	7-8 hours	Awake one time	Some times	Un refreshed	Moderately active	Agree	Average	Agree	Normal	No	No	Sometimes	Not Suffering
Respondent 368	Female	More than 45 Years	Post Graduation	College	Government	Took short time	Less than 7 hours	Continuously	Yes	Refreshed	Fresh and alert	Agree	Good	Agree	Normal	No	No	No	Heart problem
Respondent 369	Female	36-45 Years	Graduation	School	Government	Took short time	7-8 hours	Awake 2 or more times	Some times	Refreshed	Fresh and alert	Agree	Average	Agree	Normal	No	No	Sometimes	Not Suffering
Respondent 370	Female	26-35 Years	Graduation	School	Private	Immediately	7-8 hours	Awake one time	No	Refreshed	Fresh and alert	Disagree	Average	Sometimes	Above normal	Yes	No	Sometimes	Not Suffering
Respondent 371	Female	More than 45 Years	Post Graduation	University	Government	Immediately	Less than 7 hours	Awake 2 or more times	No	Refreshed	Fresh and alert	Sometimes	Average	Sometimes	Below normal	Yes	No	Sometimes	Depression
Respondent 372	Female	25 or less than 25 Years	Graduation	College	Government	Took short time	Less than 7 hours	Awake one time	Yes	Refreshed	Fresh and alert	Disagree	Good	Agree	Normal	No	No	Sometimes	Not Suffering
Respondent 373	Female	26-35 Years	Graduation	University	Government	Took short time	7-8 hours	Awake 2 or more times	No	Refreshed	Fresh and alert	Sometimes	Good	Disagree	Below normal	No	No	Sometimes	Not Suffering
Respondent 374	Female	25 or less than 25 Years	Graduation	School	Private	Took short time	7-8 hours	Continuously	Yes	Refreshed	Fresh and alert	Disagree	Good	Disagree	Normal	No	No	Sometimes	Stomach Problem
Respondent 375	Female	26-35 Years	Graduation	School	Private	Took long time	Less than 7 hours	Awake one time	Yes	Refreshed	Sleepy/tired/irritable	Agree	Average	Disagree	Normal	Yes	Yes	Yes	Not Suffering
Respondent 376	Female	26-35 Years	Graduation	College	Government	Took short time	7-8 hours	Continuously	No	Refreshed	Moderately active	Disagree	Average	Sometimes	Normal	No	No	Sometimes	Others
Respondent 377	Male	25 or less than 25 Years	Graduation	School	Government	Took short time	7-8 hours	Continuously	No	Refreshed	Fresh and alert	Disagree	Good	Disagree	Normal	No	No	Sometimes	Stomach Problem
Respondent 378	Female	26-35 Years	Graduation	College	Government	Took short time	7-8 hours	Awake 2 or more times	Yes	Tired	Fresh and alert	Sometimes	Average	Agree	Above normal	Yes	No	Sometimes	Not Suffering
Respondent 379	Female	25 or less than 25 Years	Graduation	College	Private	Took short time	Less than 7 hours	Continuously	No	Refreshed	Fresh and alert	Agree	Good	Agree	Below normal	No	No	Sometimes	Others
Respondent 380	Female	26-35 Years	Post Graduation	College	Government	Took short time	Less than 7 hours	Awake 2 or more times	Some times	Tired	Sleepy/tired/irritable	Disagree	Average	Sometimes	Normal	Yes	Yes	Yes	Others
Respondent 381	Female	26-35 Years	Post Graduation	University	Government	Took short time	7-8 hours	Awake one time	No	Un refreshed	Moderately active	Disagree	Average	Sometimes	Below normal	Yes	No	Sometimes	Not Suffering
Respondent 382	Female	25 or less than 25 Years	Graduation	School	Private	Took short time	7-8 hours	Continuously	No	Un refreshed	Fresh and alert	Agree	Good	Disagree	Normal	No	No	Sometimes	Not Suffering
Respondent 383	Female	25 or less than 25 Years	Graduation	School	Private	Took short time	7-8 hours	Continuously	No	Un refreshed	Fresh and alert	Disagree	Good	Disagree	Above normal	No	No	Sometimes	Not Suffering
Respondent 384	Female	25 or less than 25 Years	Graduation	School	Government	Immediately	7-8 hours	Awake one time	No	Refreshed	Fresh and alert	Sometimes	Average	Agree	Normal	No	No	Sometimes	Not Suffering
Respondent 385	Female	26-35 Years	Graduation	College	Government	Took short time	7-8 hours	Awake one time	No	Refreshed	Fresh and alert	Sometimes	Average	Agree	Normal	No	No	No	Not Suffering
Respondent 386	Female	26-35 Years	Graduation	College	Government	Took short time	7-8 hours	Awake one time	Yes	Refreshed	Moderately active	Sometimes	Average	Agree	Above normal	No	No	Sometimes	Not Suffering
Respondent 387	Male	25 or less than 25 Years	Graduation	School	Government	Took long time	7-8 hours	Awake 2 or more times	Yes	Tired	Moderately active	Sometimes	Average	Agree	Normal	No	No	Sometimes	Not Suffering
Respondent 388	Male	26-35 Years	Graduation	College	Private	Took short time	7-8 hours	Awake one time	Yes	Refreshed	Moderately active	Disagree	Good	Agree	Normal	No	No	Sometimes	Not Suffering
Respondent 389	Female	25 or less than 25 Years	Graduation	College	Government	Took short time	Less than 7 hours	Awake one time	Some times	Refreshed	Moderately active	Agree	Good	Agree	Normal	No	No	Yes	Not Suffering
Respondent 390	Female	36-45 Years	Graduation	College	Private	Took short time	7-8 hours	Continuously	Some times	Refreshed	Fresh and alert	Disagree	Good	Disagree	Normal	No	No	No	Not Suffering
Respondent 391	Female	26-35 Years	Graduation	College	Government	Took long time	7-8 hours	Awake 2 or more times	No	Refreshed	Moderately active	Sometimes	Good	Agree	Normal	Yes	Sometimes	Sometimes	Depression
Respondent 392	Female	26-35 Years	Graduation	College	Government	Took short time	7-8 hours	Awake 2 or more times	No	Un refreshed	Sleepy/tired/irritable	Agree	Average	Agree	Above normal	Yes	No	Sometimes	Not Suffering
Respondent 393	Female	36-45 Years	Post Graduation	University	Government	Took long time	7-8 hours	Awake 2 or more times	No	Tired	Moderately active	Disagree	Average	Disagree	Below normal	No	No	Yes	Others
Respondent 394	Male	25 or less than 25 Years	Graduation	College	Private	Took short time	Less than 7 hours	Awake 2 or more times	No	Un refreshed	Moderately active	Sometimes	Average	Agree	Normal	No	Sometimes	Sometimes	Headache or Migraine
Respondent 395	Female	25 or less than 25 Years	Graduation	School	Private	Immediately	Less than 7 hours	Awake 2 or more times	No	Tired	Sleepy/tired/irritable	Sometimes	Bad	Disagree	Below normal	Yes	No	Yes	Others
Respondent 396	Female	25 or less than 25 Years	Graduation	School	Private	Took short time	Less than 7 hours	Continuously	Yes	Refreshed	Fresh and alert	Disagree	Average	Agree	Normal	No	No	Sometimes	Not Suffering
Respondent 397	Female	25 or less than 25 Years	Graduation	College	Private	Took short time	Less than 7 hours	Continuously	No	Refreshed	Fresh and alert	Agree	Average	Disagree	Above normal	Yes	No	No	Not Suffering
Respondent 398	Female	25 or less than 25 Years	Graduation	College	Private	Took short time	Less than 7 hours	Continuously	Yes	Refreshed	Sleepy/tired/irritable	Agree	Average	Disagree	Above normal	Yes	No	No	Not Suffering
Respondent 399	Male	26-35 Years	Graduation	College	Private	Took short time	More than 8 hours	Continuously	Some times	Refreshed	Sleepy/tired/irritable	Agree	Average	Sometimes	Above normal	No	No	Sometimes	Not Suffering
Respondent 400	Female	26-35 Years	Graduation	School	Private	Took short time	More than 8 hours	Continuously	No	Refreshed	Fresh and alert	Agree	Average	Agree	Normal	Yes	No	Sometimes	Not Suffering
Respondent 401	Female	More than 45 Years	Graduation	College	Government	Took short time	7-8 hours	Awake 2 or more times	No	Un refreshed	Moderately active	Disagree	Average	Agree	Below normal	Yes	No	Sometimes	Not Suffering
Respondent 402	Male	More than 45 Years	Graduation	School	Government	Took long time	7-8 hours	Awake 2 or more times	Yes	Refreshed	Fresh and alert	Disagree	Good	Disagree	Normal	Yes	No	Sometimes	Not Suffering
Respondent 403	Male	26-35 Years	Graduation	School	Government	Took short time	7-8 hours	Awake one time	Some times	Refreshed	Moderately active	Agree	Average	Sometimes	Normal	No	Yes	Yes	Not Suffering
Respondent 404	Male	25 or less than 25 Years	Graduation	School	Private	Took short time	7-8 hours	Awake 2 or more times	Some times	Refreshed	Fresh and alert	Agree	Good	Agree	Normal	No	Yes	Sometimes	Not Suffering
Respondent 405	Female	36-45 Years	Graduation	College	Government	Took short time	Less than 7 hours	Continuously	Some times	Refreshed	Fresh and alert	Disagree	Average	Agree	Normal	No	No	No	Not Suffering
Respondent 406	Female	More than 45 Years	Graduation	School	Private	Took short time	7-8 hours	Awake one time	No	Tired	Sleepy/tired/irritable	Disagree	Average	Agree	Above normal	Yes	Sometimes	Sometimes	Not Suffering
Respondent 407	Male	36-45 Years	Graduation	School	Government	Took short time	Less than 7 hours	Continuously	No	Refreshed	Fresh and alert	Agree	Good	Sometimes	Normal	Yes	No	No	Not Suffering
Respondent 408	Male	More than 45 Years	Graduation	School	Private	Immediately	7-8 hours	Continuously	No	Refreshed	Moderately active	Disagree	Good	Sometimes	Normal	No	No	Sometimes	Others
Respondent 409	Female	36-45 Years	Graduation	College	Private	Took short time	7-8 hours	Continuously	Yes	Refreshed	Fresh and alert	Disagree	Good	Agree	Below normal	No	No	No	Not Suffering
Respondent 410	Female	36-45 Years	Post Graduation	University	Government	Took short time	7-8 hours	Continuously	Yes	Refreshed	Moderately active	Sometimes	Good	Disagree	Above normal	No	No	Sometimes	Not Suffering
Respondent 411	Female	26-35 Years	Graduation	College	Government	Took short time	7-8 hours	Awake one time	Yes	Refreshed	Fresh and alert	Disagree	Good	Sometimes	Above normal	Yes	No	Sometimes	Not Suffering
Respondent 412	Male	More than 45 Years	Graduation	School	Government	Took short time	7-8 hours	Awake one time	No	Refreshed	Moderately active	Disagree	Good	Agree	Above normal	Yes	No	Sometimes	Not Suffering
Respondent 413	Male	36-45 Years	Graduation	College	Private	Took short time	More than 8 hours	Awake 2 or more times	No	Refreshed	Fresh and alert	Sometimes	Average	Agree	Normal	No	No	Sometimes	Not Suffering
Respondent 414	Female	36-45 Years	Graduation	College	Private	Took short time	Less than 7 hours	Awake one time	No	Refreshed	Moderately active	Sometimes	Good	Agree	Normal	No	No	Sometimes	Stomach Problem
Respondent 415	Male	26-35 Years	Graduation	School	Private	Took short time	Less than 7 hours	Awake one time	No	Refreshed	Moderately active	Disagree	Good	Agree	Normal	No	No	No	Not Suffering
Respondent 416	Female	36-45 Years	Graduation	School	Private	Took long time	More than 8 hours	Awake one time	No	Refreshed	Moderately active	Disagree	Average	Agree	Below normal	No	No	No	Not Suffering
Respondent 417	Male	36-45 Years	Graduation	College	Private	Took short time	7-8 hours	Awake 2 or more times	No	Un refreshed	Fresh and alert	Disagree	Average	Agree	Normal	No	No	No	Others
Respondent 418	Female	26-35 Years	Graduation	School	Government	Took long time	Less than 7 hours	Continuously	No	Un refreshed	Moderately active	Disagree	Good	Sometimes	Normal	No	No	Sometimes	Stomach Problem
Respondent 419	Female	36-45 Years	Graduation	School	Government	Immediately	Less than 7 hours	Awake one time	No	Refreshed	Fresh and alert	Agree	Good	Agree	Normal	Yes	No	No	Not Suffering
Respondent 420	Female	26-35 Years	Graduation	School	Private	Took long time	More than 8 hours	Awake 2 or more times	Yes	Tired	Moderately active	Agree	Good	Agree	Normal	Yes	No	No	Not Suffering
Respondent 421	Female	26-35 Years	Graduation	College	Private	Took long time	More than 8 hours	Awake 2 or more times	Yes	Tired	Moderately active	Agree	Good	Agree	Normal	Yes	No	No	Not Suffering
Respondent 422	Male	36-45 Years	Graduation	College	Private	Took short time	Less than 7 hours	Continuously	No	Refreshed	Fresh and alert	Sometimes	Average	Agree	Above normal	No	No	Sometimes	Not Suffering
Respondent 423	Male	26-35 Years	Post Graduation	University	Government	Took short time	7-8 hours	Awake one time	No	Refreshed	Fresh and alert	Disagree	Good	Agree	Normal	No	No	Sometimes	Not Suffering
Respondent 424	Male	26-35 Years	Post Graduation	University	Government	Took short time	7-8 hours	Continuously	No	Un refreshed	Fresh and alert	Disagree	Average	Agree	Normal	Yes	No	Sometimes	Others
Respondent 425	Male	36-45 Years	Graduation	College	Government	Took short time	Less than 7 hours	Awake one time	No	Refreshed	Fresh and alert	Agree	Good	Disagree	Normal	Yes	No	Sometimes	Sugar/Diabetes
Respondent 426	Male	26-35 Years	Graduation	College	Government	Immediately	7-8 hours	Awake one time	No	Refreshed	Fresh and alert	Agree	Good	Agree	Normal	Yes	No	No	Not Suffering
Respondent 427	Female	26-35 Years	Post Graduation	University	Government	Took short time	Less than 7 hours	Awake 2 or more times	No	Tired	Fresh and alert	Sometimes	Average	Agree	Normal	No	No	Sometimes	Others
Respondent 428	Male	26-35 Years	Post Graduation	University	Government	Took long time	Less than 7 hours	Awake 2 or more times	No	Un refreshed	Sleepy/tired/irritable	Agree	Average	Agree	Normal	No	Yes	Sometimes	Not Suffering
Respondent 429	Male	25 or less than 25 Years	Graduation	College	Private	Took short time	7-8 hours	Continuously	No	Refreshed	Fresh and alert	Disagree	Average	Agree	Normal	No	No	No	Not Suffering
Respondent 430	Female	26-35 Years	Post Graduation	University	Government	Took short time	Less than 7 hours	Awake one time	No	Refreshed	Fresh and alert	Disagree	Good	Sometimes	Normal	No	No	No	Not Suffering
Respondent 431	Male	36-45 Years	Post Graduation	University	Government	Immediately	Less than 7 hours	Continuously	No	Refreshed	Fresh and alert	Sometimes	Good	Sometimes	Normal	No	No	No	Others
Respondent 432	Female	26-35 Years	Post Graduation	College	Government	Took short time	Less than 7 hours	Awake 2 or more times	No	Refreshed	Moderately active	Sometimes	Good	Sometimes	Normal	No	Yes	No	Not Suffering
Respondent 433	Male	36-45 Years	Post Graduation	University	Government	Took short time	7-8 hours	Awake one time	No	Refreshed	Fresh and alert	Sometimes	Average	Agree	Normal	No	No	Sometimes	Others
Respondent 434	Male	25 or less than 25 Years	Graduation	College	Private	Immediately	Less than 7 hours	Continuously	No	Refreshed	Fresh and alert	Sometimes	Good	Disagree	Normal	No	No	Sometimes	Not Suffering
Respondent 435	Male	26-35 Years	Post Graduation	University	Government	Took long time	Less than 7 hours	Continuously	No	Un refreshed	Moderately active	Sometimes	Good	Agree	Normal	No	Sometimes	Sometimes	Not Suffering
Respondent 436	Male	26-35 Years	Post Graduation	University	Government	Immediately	Less than 7 hours	Continuously	No	Tired	Moderately active	Disagree	Good	Disagree	Normal	No	No	Sometimes	Not Suffering
Respondent 437	Male	26-35 Years	Post Graduation	University	Government	Took short time	7-8 hours	Awake one time	No	Tired	Moderately active	Disagree	Average	Agree	Normal	No	No	Sometimes	Not Suffering
Respondent 438	Male	36-45 Years	Post Graduation	University	Government	Took short time	7-8 hours	Awake one time	No	Tired	Moderately active	Disagree	Average	Agree	Normal	No	No	Sometimes	Not Suffering
Respondent 439	Male	36-45 Years	Post Graduation	University	Government	Took short time	Less than 7 hours	Awake 2 or more times	No	Refreshed	Fresh and alert	Disagree	Good	Disagree	Normal	No	No	No	Not Suffering
Respondent 440	Male	26-35 Years	Post Graduation	University	Government	Took short time	7-8 hours	Continuously	No	Tired	Moderately active	Sometimes	Average	Disagree	Normal	No	No	No	Not Suffering
Respondent 441	Male	26-35 Years	Post Graduation	University	Government	Took long time	Less than 7 hours	Awake 2 or more times	No	Refreshed	Fresh and alert	Disagree	Good	Sometimes	Normal	No	No	No	Not Suffering
Respondent 442	Female	26-35 Years	Post Graduation	University	Government	Took long time	Less than 7 hours	Awake 2 or more times	No	Refreshed	Fresh and alert	Disagree	Good	Sometimes	Normal	No	No	No	Not Suffering
Respondent 443	Male	26-35 Years	Graduation	College	Government	Took short time	Less than 7 hours	Continuously	No	Un refreshed	Moderately active	Sometimes	Average	Sometimes	Normal	Yes	No	Sometimes	Others
Respondent 444	Male	36-45 Years	Post Graduation	University	Government	Took short time	Less than 7 hours	Continuously	No	Refreshed	Moderately active	Sometimes	Average	Sometimes	Normal	Yes	No	Sometimes	Others
Respondent 445	Male	36-45 Years	Graduation	College	Government	Took short time	7-8 hours	Continuously	No	Tired	Sleepy/tired/irritable	Agree	Average	Agree	Normal	Yes	No	Yes	Others
Respondent 446	Male	25 or less than 25 Years	Graduation	College	Government	Took short time	Less than 7 hours	Continuously	No	Refreshed	Fresh and alert	Disagree	Good	Sometimes	Normal	No	No	No	Others
Respondent 447	Male	26-35 Years	Graduation	College	Private	Took short time	Less than 7 hours	Awake one time	No	Un refreshed	Sleepy/tired/irritable	Sometimes	Average	Sometimes	Normal	No	No	Sometimes	Others
Respondent 448	Male	25 or less than 25 Years	Graduation	College	Government	Took short time	More than 8 hours	Awake one time	No	Refreshed	Fresh and alert	Disagree	Good	Disagree	Normal	No	No	No	Not Suffering
Respondent 449	Male	36-45 Years	Graduation	College	Private	Took short time	Less than 7 hours	Awake 2 or more times	No	Refreshed	Fresh and alert	Disagree	Good	Sometimes	Normal	No	No	No	Not Suffering
Respondent 450	Male	26-35 Years	Graduation	College	Government	Took short time	Less than 7 hours	Awake 2 or more times	No	Refreshed	Fresh and alert	Disagree	Good	Sometimes	Normal	No	No	No	Not Suffering
Respondent 451	Male	25 or less than 25 Years	Graduation	College	Private	Took short time	7-8 hours	Continuously	No	Refreshed	Fresh and alert	Disagree	Good	Agree	Normal	No	No	No	Not Suffering
Respondent 452	Male	26-35 Years	Post Graduation	University	Government	Took long time	Less than 7 hours	Awake one time	No	Refreshed	Moderately active	Sometimes	Average	Agree	Normal	No	No	No	Not Suffering
Respondent 453	Female	26-35 Years	Post Graduation	University	Private	Took short time	7-8 hours	Continuously	No	Refreshed	Moderately active	Disagree	Average	Disagree	Normal	No	No	Sometimes	Not Suffering
Respondent 454	Female	25 or less than 25 Years	Graduation	College	Private	Took long time	More than 8 hours	Awake 2 or more times	No	Tired	Sleepy/tired/irritable	Disagree	Average	Agree	Normal	Yes	No	Yes	Others
Respondent 455	Male	26-35 Years	Post Graduation	University	Government	Took short time	7-8 hours	Continuously	No	Refreshed	Moderately active	Disagree	Average	Agree	Normal	No	No	No	Not Suffering
Respondent 456	Male	More than 45 Years	Graduation	College	Private	Took short time	7-8 hours	Continuously	No	Refreshed	Fresh and alert	Disagree	Good	Agree	Normal	No	No	No	Not Suffering
Respondent 457	Male	36-45 Years	Post Graduation	University	Private	Took short time	Less than 7 hours	Awake one time	No	Un refreshed	Moderately active	Sometimes	Average	Agree	Normal	No	No	Sometimes	Not Suffering
Respondent 458	Male	26-35 Years	Post Graduation	University	Private	Took long time	Less than 7 hours	Awake one time	No	Tired	Sleepy/tired/irritable	Sometimes	Average	Agree	Normal	No	No	No	Not Suffering
Respondent 459	Male	26-35 Years	Graduation	College	Government	Took short time	7-8 hours	Continuously	No	Refreshed	Moderately active	Sometimes	Good	Sometimes	Normal	Yes	No	Sometimes	Not Suffering
Respondent 460	Male	25 or less than 25 Years	Graduation	College	Private	Took short time	7-8 hours	Continuously	No	Refreshed	Moderately active	Sometimes	Good	Sometimes	Normal	Yes	No	Sometimes	Not Suffering
Respondent 461	Male	26-35 Years	Post Graduation	University	Government	Took long time	Less than 7 hours	Awake 2 or more times	No	Tired	Sleepy/tired/irritable	Agree	Average	Sometimes	Normal	No	No	Sometimes	Not Suffering
Respondent 462	Male	36-45 Years	Post Graduation	University	Government	Took short time	7-8 hours	Awake one time	No	Un refreshed	Moderately active	Sometimes	Average	Sometimes	Normal	No	No	No	Not Suffering
Respondent 463	Male	More than 45 Years	Post Graduation	University	Government	Took short time	Less than 7 hours	Awake 2 or more times	No	Tired	Sleepy/tired/irritable	Agree	Average	Agree	Normal	Yes	Yes	Yes	Sugar/Diabetes
Respondent 464	Male	26-35 Years	Graduation	College	Private	Took long time	7-8 hours	Awake 2 or more times	No	Refreshed	Fresh and alert	Sometimes	Good	Agree	Normal	No	Sometimes	Sometimes	Others
Respondent 465	Male	26-35 Years	Graduation	College	Government	Took short time	7-8 hours	Continuously	No	Refreshed	Fresh and alert	Sometimes	Good	Agree	Normal	No	No	No	Not Suffering
Respondent 466	Female	25 or less than 25 Years	Post Graduation	University	Private	Took long time	More than 8 hours	Awake 2 or more times	No	Tired	Moderately active	Disagree	Bad	Sometimes	Above normal	Yes	Yes	Yes	Others
Respondent 467	Female	25 or less than 25 Years	Graduation	College	Private	Took long time	7-8 hours	Awake 2 or more times	No	Refreshed	Moderately active	Agree	Average	Agree	Normal	Yes	No	Yes	Not Suffering
Respondent 468	Female	25 or less than 25 Years	Graduation	College	Private	Immediately	Less than 7 hours	Continuously	No	Refreshed	Moderately active	Agree	Average	Agree	Normal	Yes	No	Yes	Not Suffering
Respondent 469	Male	36-45 Years	Post Graduation	University	Government	Took long time	Less than 7 hours	Awake 2 or more times	No	Tired	Sleepy/tired/irritable	Sometimes	Average	Agree	Normal	Yes	No	Sometimes	Not Suffering
Respondent 470	Male	26-35 Years	Graduation	College	Private	Took short time	7-8 hours	Continuously	No	Refreshed	Fresh and alert	Disagree	Good	Sometimes	Normal	No	No	Sometimes	Not Suffering
Respondent 471	Male	26-35 Years	Graduation	College	Private	Took short time	Less than 7 hours	Continuously	No	Refreshed	Fresh and alert	Sometimes	Average	Agree	Normal	Yes	Yes	Sometimes	Not Suffering
Respondent 472	Female	25 or less than 25 Years	Graduation	College	Private	Took long time	More than 8 hours	Continuously	No	Un refreshed	Sleepy/tired/irritable	Agree	Bad	Disagree	Normal	Yes	No	Yes	Not Suffering
Respondent 473	Male	25 or less than 25 Years	Graduation	College	Private	Immediately	7-8 hours	Continuously	No	Refreshed	Fresh and alert	Disagree	Good	Disagree	Normal	No	No	No	Not Suffering
Respondent 474	Female	25 or less than 25 Years	Graduation	College	Private	Took short time	7-8 hours	Continuously	No	Refreshed	Fresh and alert	Disagree	Good	Disagree	Normal	No	No	No	Not Suffering
Respondent 475	Male	More than 45 Years	Post Graduation	University	Government	Took short time	7-8 hours	Awake one time	No	Refreshed	Moderately active	Disagree	Good	Disagree	Normal	No	No	No	Not Suffering
Respondent 476	Male	25 or less than 25 Years	Graduation	College	Private	Took short time	7-8 hours	Continuously	No	Refreshed	Moderately active	Sometimes	Good	Disagree	Normal	No	No	Yes	Not Suffering
Respondent 477	Male	25 or less than 25 Years	Graduation	College	Private	Took long time	More than 8 hours	Awake 2 or more times	No	Refreshed	Moderately active	Agree	Average	Agree	Normal	No	No	No	Not Suffering
Respondent 478	Male	25 or less than 25 Years	Graduation	College	Private	Took short time	7-8 hours	Continuously	No	Refreshed	Moderately active	Agree	Average	Disagree	Normal	No	No	No	Not Suffering
Respondent 479	Male	36-45 Years	Graduation	College	Private	Took short time	7-8 hours	Continuously	No	Refreshed	Moderately active	Disagree	Average	Sometimes	Normal	No	No	No	Not Suffering
Respondent 480	Male	26-35 Years	Graduation	College	Private	Took short time	Less than 7 hours	Continuously	No	Refreshed	Fresh and alert	Disagree	Good	Agree	Normal	No	No	Yes	Not Suffering
Respondent 481	Male	25 or less than 25 Years	Graduation	College	Private	Took short time	7-8 hours	Awake 2 or more times	No	Refreshed	Sleepy/tired/irritable	Agree	Average	Disagree	Normal	No	No	Sometimes	Not Suffering
Respondent 482	Female	25 or less than 25 Years	Graduation	College	Private	Took short time	7-8 hours	Continuously	No	Un refreshed	Moderately active	Sometimes	Average	Agree	Normal	No	No	Sometimes	Sugar/Diabetes
Respondent 483	Female	25 or less than 25 Years	Graduation	College	Private	Took short time	7-8 hours	Awake 2 or more times	No	Tired	Fresh and alert	Agree	Good	Disagree	Normal	No	No	No	Not Suffering
Respondent 484	Female	25 or less than 25 Years	Graduation	College	Private	Took short time	7-8 hours	Awake one time	No	Refreshed	Moderately active	Sometimes	Average	Disagree	Normal	No	Sometimes	Sometimes	Not Suffering
Respondent 485	Female	25 or less than 25 Years	Graduation	College	Private	Took short time	7-8 hours	Awake 2 or more times	No	Refreshed	Fresh and alert	Sometimes	Average	Disagree	Normal	No	No	Sometimes	Not Suffering
Respondent 486	Male	25 or less than 25 Years	Graduation	College	Private	Took short time	7-8 hours	Awake 2 or more times	No	Refreshed	Sleepy/tired/irritable	Agree	Average	Agree	Normal	Yes	No	Yes	Others
Respondent 487	Male	25 or less than 25 Years	Graduation	College	Private	Took short time	Less than 7 hours	Awake one time	No	Un refreshed	Moderately active	Disagree	Average	Agree	Normal	No	No	Yes	Not Suffering
Respondent 488	Female	25 or less than 25 Years	Graduation	College	Private	Took short time	7-8 hours	Continuously	No	Refreshed	Fresh and alert	Disagree	Good	Agree	Normal	No	No	No	Not Suffering
Respondent 489	Male	26-35 Years	Graduation	College	Private	Took short time	7-8 hours	Continuously	No	Refreshed	Fresh and alert	Disagree	Good	Agree	Normal	No	No	No	Not Suffering
Respondent 490	Female	25 or less than 25 Years	Graduation	College	Private	Took short time	Less than 7 hours	Awake one time	No	Refreshed	Moderately active	Agree	Average	Sometimes	Normal	No	No	No	Not Suffering
Respondent 491	Male	25 or less than 25 Years	Graduation	College	Private	Took short time	Less than 7 hours	Awake one time	No	Tired	Sleepy/tired/irritable	Agree	Average	Disagree	Normal	Yes	Yes	No	Not Suffering
Respondent 492	Male	25 or less than 25 Years	Graduation	College	Private	Took long time	Less than 7 hours	Awake 2 or more times	No	Refreshed	Sleepy/tired/irritable	Sometimes	Good	Agree	Normal	Yes	Yes	Yes	Others
Respondent 493	Female	25 or less than 25 Years	Graduation	College	Private	Took long time	Less than 7 hours	Awake 2 or more times	No	Un refreshed	Fresh and alert	Disagree	Good	Agree	Normal	Yes	No	Sometimes	Not Suffering
Respondent 494	Female	25 or less than 25 Years	Graduation	College	Private	Took short time	More than 8 hours	Awake 2 or more times	No	Tired	Moderately active	Disagree	Average	Sometimes	Normal	Yes	No	Yes	Not Suffering
Respondent 495	Female	25 or less than 25 Years	Graduation	College	Private	Took long time	Less than 7 hours	Awake 2 or more times	No	Un refreshed	Sleepy/tired/irritable	Sometimes	Average	Disagree	Normal	No	No	No	Not Suffering
Respondent 496	Female	25 or less than 25 Years	Graduation	College	Private	Took long time	Less than 7 hours	Awake 2 or more times	No	Tired	Moderately active	Sometimes	Good	Agree	Normal	No	No	Sometimes	Not Suffering
Respondent 497	Female	More than 45 Years	Graduation	College	Private	Took short time	Less than 7 hours	Awake 2 or more times	No	Tired	Sleepy/tired/irritable	Sometimes	Average	Sometimes	Above normal	Yes	Sometimes	Yes	Heart problem
Respondent 498	Female	26-35 Years	Graduation	College	Government	Took short time	Less than 7 hours	Awake one time	No	Refreshed	Moderately active	Disagree	Good	Disagree	Normal	No	No	Sometimes	Not Suffering
Respondent 499	Female	36-45 Years	Graduation	School	Private	Took short time	Less than 7 hours	Awake one time	Yes	Refreshed	Fresh and alert	Agree	Good	Sometimes	Normal	Yes	Yes	Yes	Not Suffering
Respondent 500	Female	36-45 Years	Graduation	School	Private	Took long time	More than 8 hours	Awake one time	No	Refreshed	Fresh and alert	Sometimes	Good	Sometimes	Normal	No	No	Sometimes	Not Suffering
Respondent 501	Female	26-35 Years	Graduation	School	Government	Took short time	Less than 7 hours	Awake one time	Some times	Refreshed	Fresh and alert	Disagree	Good	Disagree	Normal	No	No	Sometimes	Not Suffering
Respondent 502	Male	26-35 Years	Graduation	College	Government	Took short time	More than 8 hours	Awake 2 or more times	No	Refreshed	Fresh and alert	Agree	Average	Agree	Above normal	No	No	Sometimes	Others
Respondent 503	Male	26-35 Years	Graduation	College	Government	Took short time	More than 8 hours	Awake 2 or more times	No	Refreshed	Fresh and alert	Agree	Average	Agree	Above normal	No	Yes	Sometimes	Liver problem
Respondent 504	Male	26-35 Years	Graduation	School	Private	Took short time	Less than 7 hours	Awake 2 or more times	Yes	Un refreshed	Fresh and alert	Sometimes	Good	Disagree	Above normal	No	No	Sometimes	Not Suffering
Respondent 505	Female	More than 45 Years	Graduation	School	Private	Took long time	More than 8 hours	Continuously	No	Refreshed	Fresh and alert	Disagree	Good	Disagree	Normal	Yes	No	Sometimes	Not Suffering
Respondent 506	Female	More than 45 Years	Graduation	School	Private	Took short time	Less than 7 hours	Awake one time	Some times	Un refreshed	Sleepy/tired/irritable	Sometimes	Average	Sometimes	Below normal	Yes	Sometimes	Sometimes	Not Suffering
Respondent 507	Female	26-35 Years	Graduation	School	Private	Took short time	Less than 7 hours	Awake one time	No	Refreshed	Fresh and alert	Sometimes	Average	Agree	Above normal	No	No	No	Stomach Problem
Respondent 508	Female	More than 45 Years	Post Graduation	University	Government	Took long time	More than 8 hours	Awake one time	Yes	Refreshed	Fresh and alert	Sometimes	Good	Agree	Normal	Yes	Sometimes	Sometimes	Sugar/Diabetes
Respondent 509	Female	25 or less than 25 Years	Graduation	University	Private	Took long time	More than 8 hours	Awake one time	Some times	Un refreshed	Sleepy/tired/irritable	Agree	Average	Disagree	Below normal	Yes	No	No	Obesity
Respondent 510	Female	36-45 Years	Graduation	School	Private	Took short time	7-8 hours	Awake one time	No	Un refreshed	Moderately active	Sometimes	Average	Sometimes	Above normal	Yes	Sometimes	Sometimes	Heart problem
Respondent 511	Female	26-35 Years	Graduation	College	Private	Took short time	7-8 hours	Awake one time	Yes	Refreshed	Moderately active	Sometimes	Good	Disagree	Below normal	No	No	Sometimes	Not Suffering
Respondent 512	Female	26-35 Years	Graduation	College	Private	Took long time	7-8 hours	Awake one time	Some times	Tired	Sleepy/tired/irritable	Agree	Average	Agree	Above normal	Yes	No	Yes	Not Suffering
Respondent 513	Female	26-35 Years	Post Graduation	College	Private	Took short time	More than 8 hours	Awake 2 or more times	Some times	Tired	Sleepy/tired/irritable	Sometimes	Bad	Disagree	Below normal	Yes	Sometimes	Yes	Myopia
Respondent 514	Male	25 or less than 25 Years	Graduation	School	Private	Took short time	Less than 7 hours	Awake 2 or more times	No	Refreshed	Fresh and alert	Sometimes	Good	Disagree	Normal	No	No	No	Not Suffering
Respondent 515	Male	25 or less than 25 Years	Graduation	School	Private	Took long time	Less than 7 hours	Continuously	No	Tired	Fresh and alert	Disagree	Average	Agree	Normal	Yes	No	No	Depression
Respondent 516	Male	26-35 Years	Post Graduation	School	Private	Took long time	More than 8 hours	Continuously	Yes	Refreshed	Moderately active	Sometimes	Average	Disagree	Above normal	Yes	No	Sometimes	Not Suffering
Respondent 517	Female	25 or less than 25 Years	Graduation	College	Private	Took short time	7-8 hours	Continuously	Some times	Refreshed	Moderately active	Agree	Good	Agree	Below normal	No	No	No	Not Suffering
Respondent 518	Female	26-35 Years	Graduation	College	Private	Immediately	Less than 7 hours	Continuously	No	Refreshed	Fresh and alert	Sometimes	Average	Disagree	Normal	No	No	No	Not Suffering
Respondent 519	Female	36-45 Years	Post Graduation	College	Private	Took short time	More than 8 hours	Awake 2 or more times	No	Refreshed	Sleepy/tired/irritable	Sometimes	Average	Agree	Normal	Yes	No	Sometimes	Not Suffering
Respondent 520	Female	25 or less than 25 Years	Graduation	School	Private	Immediately	Less than 7 hours	Continuously	Yes	Refreshed	Fresh and alert	Agree	Good	Agree	Normal	No	Yes	No	Others
Respondent 521	Female	26-35 Years	Graduation	School	Private	Took short time	More than 8 hours	Awake one time	No	Refreshed	Moderately active	Disagree	Average	Sometimes	Normal	No	No	No	Not Suffering
Respondent 522	Female	More than 45 Years	Post Graduation	University	Private	Took long time	Less than 7 hours	Awake 2 or more times	Some times	Un refreshed	Moderately active	Agree	Average	Agree	Normal	No	No	Sometimes	Others
Respondent 523	Female	36-45 Years	Graduation	College	Private	Took long time	More than 8 hours	Continuously	Yes	Un refreshed	Moderately active	Sometimes	Good	Disagree	Normal	Yes	No	No	Depression
Respondent 524	Male	26-35 Years	Graduation	College	Private	Immediately	7-8 hours	Awake 2 or more times	Yes	Tired	Sleepy/tired/irritable	Agree	Average	Agree	Above normal	Yes	No	Yes	Not Suffering
Respondent 525	Male	25 or less than 25 Years	Graduation	School	Private	Took long time	7-8 hours	Awake 2 or more times	Some times	Refreshed	Moderately active	Agree	Average	Agree	Below normal	Yes	Yes	Sometimes	Not Suffering
Respondent 526	Male	26-35 Years	Graduation	School	Private	Took short time	7-8 hours	Continuously	Some times	Refreshed	Moderately active	Sometimes	Average	Agree	Normal	Yes	Sometimes	Sometimes	Headache or Migraine
Respondent 527	Male	More than 45 Years	Graduation	College	Private	Took long time	7-8 hours	Awake 2 or more times	No	Tired	Sleepy/tired/irritable	Agree	Average	Agree	Below normal	No	No	Yes	Not Suffering
Respondent 528	Female	25 or less than 25 Years	Graduation	School	Government	Immediately	7-8 hours	Awake one time	No	Refreshed	Fresh and alert	Agree	Good	Agree	Normal	Yes	Sometimes	Yes	Heart problem
Respondent 529	Male	25 or less than 25 Years	Graduation	College	Government	Immediately	7-8 hours	Awake 2 or more times	No	Un refreshed	Sleepy/tired/irritable	Sometimes	Average	Sometimes	Above normal	Yes	No	Sometimes	Others
Respondent 530	Male	26-35 Years	Post Graduation	College	Private	Took long time	7-8 hours	Awake one time	No	Tired	Moderately active	Agree	Average	Sometimes	Normal	Yes	No	Yes	Headache or Migraine
Respondent 531	Female	26-35 Years	Post Graduation	School	Private	Took short time	7-8 hours	Continuously	No	Refreshed	Fresh and alert	Disagree	Average	Disagree	Normal	No	No	Sometimes	Not Suffering
Respondent 532	Female	26-35 Years	Graduation	College	Private	Took short time	7-8 hours	Awake 2 or more times	Yes	Refreshed	Moderately active	Disagree	Good	Disagree	Normal	No	No	No	Not Suffering
Respondent 533	Male	26-35 Years	Post Graduation	College	Private	Took short time	7-8 hours	Awake 2 or more times	No	Un refreshed	Fresh and alert	Agree	Good	Agree	Above normal	No	No	Sometimes	Not Suffering
Respondent 534	Male	25 or less than 25 Years	Graduation	College	Private	Took long time	7-8 hours	Awake one time	Yes	Refreshed	Fresh and alert	Sometimes	Average	Agree	Below normal	No	No	No	Not Suffering
Respondent 535	Female	25 or less than 25 Years	Post Graduation	University	Private	Took short time	More than 8 hours	Awake one time	Some times	Refreshed	Fresh and alert	Disagree	Average	Disagree	Normal	No	No	Yes	Not Suffering
Respondent 536	Female	26-35 Years	Graduation	College	Government	Took short time	7-8 hours	Continuously	No	Refreshed	Moderately active	Agree	Average	Disagree	Below normal	Yes	No	No	Asthma
Respondent 537	Male	26-35 Years	Post Graduation	College	Government	Took long time	7-8 hours	Awake 2 or more times	No	Refreshed	Moderately active	Disagree	Average	Agree	Normal	No	No	Sometimes	Not Suffering
Respondent 538	Female	36-45 Years	Graduation	College	Government	Took short time	More than 8 hours	Awake 2 or more times	Yes	Refreshed	Fresh and alert	Sometimes	Average	Disagree	Above normal	Yes	No	Sometimes	Not Suffering
Respondent 539	Male	26-35 Years	Graduation	College	Government	Took short time	7-8 hours	Awake one time	Some times	Tired	Sleepy/tired/irritable	Agree	Average	Agree	Above normal	No	No	Sometimes	Not Suffering
Respondent 540	Female	26-35 Years	Graduation	School	Government	Immediately	7-8 hours	Awake one time	Some times	Refreshed	Sleepy/tired/irritable	Agree	Average	Disagree	Above normal	No	Yes	Sometimes	Not Suffering
Respondent 541	Female	25 or less than 25 Years	Graduation	School	Private	Took short time	Less than 7 hours	Awake one time	Some times	Refreshed	Fresh and alert	Disagree	Average	Agree	Normal	No	Sometimes	No	Not Suffering
Respondent 542	Male	36-45 Years	Post Graduation	School	Government	Took long time	Less than 7 hours	Continuously	No	Refreshed	Fresh and alert	Sometimes	Good	Agree	Below normal	No	No	Sometimes	Not Suffering
Respondent 543	Female	More than 45 Years	Post Graduation	School	Government	Immediately	7-8 hours	Awake one time	Yes	Tired	Fresh and alert	Disagree	Good	Disagree	Normal	No	No	No	Not Suffering
Respondent 544	Female	26-35 Years	Post Graduation	University	Government	Immediately	7-8 hours	Awake 2 or more times	Yes	Tired	Sleepy/tired/irritable	Agree	Bad	Agree	Normal	Yes	Yes	No	Not Suffering
Respondent 545	Female	More than 45 Years	Graduation	School	Private	Immediately	7-8 hours	Awake one time	Some times	Un refreshed	Moderately active	Disagree	Good	Agree	Normal	Yes	No	No	Not Suffering
Respondent 546	Female	26-35 Years	Graduation	School	Private	Took short time	More than 8 hours	Awake one time	Yes	Un refreshed	Sleepy/tired/irritable	Disagree	Good	Disagree	Normal	No	No	Sometimes	Others
Respondent 547	Female	More than 45 Years	Graduation	School	Government	Took short time	More than 8 hours	Awake one time	Yes	Refreshed	Moderately active	Agree	Average	Agree	Above normal	Yes	Sometimes	No	Not Suffering
Respondent 548	Male	36-45 Years	Post Graduation	College	Private	Took long time	7-8 hours	Awake one time	No	Refreshed	Sleepy/tired/irritable	Agree	Average	Disagree	Normal	No	No	Yes	Others
Respondent 549	Male	25 or less than 25 Years	Graduation	College	Private	Immediately	7-8 hours	Awake one time	Yes	Refreshed	Moderately active	Sometimes	Average	Sometimes	Normal	No	Sometimes	Sometimes	Not Suffering
Respondent 550	Male	25 or less than 25 Years	Graduation	University	Private	Took long time	Less than 7 hours	Awake one time	No	Tired	Sleepy/tired/irritable	Agree	Average	Disagree	Normal	No	No	Yes	Not Suffering
Respondent 551	Female	More than 45 Years	Post Graduation	School	Private	Took short time	7-8 hours	Awake one time	No	Refreshed	Moderately active	Disagree	Good	Agree	Above normal	No	No	No	Not Suffering
Respondent 552	Female	25 or less than 25 Years	Graduation	University	Government	Took short time	7-8 hours	Awake 2 or more times	No	Tired	Sleepy/tired/irritable	Sometimes	Good	Sometimes	Above normal	No	No	No	Not Suffering
Respondent 553	Female	26-35 Years	Post Graduation	University	Private	Immediately	7-8 hours	Continuously	No	Refreshed	Moderately active	Disagree	Average	Disagree	Above normal	No	No	Sometimes	Not Suffering
Respondent 554	Male	25 or less than 25 Years	Graduation	School	Private	Took short time	Less than 7 hours	Awake 2 or more times	No	Refreshed	Sleepy/tired/irritable	Sometimes	Good	Agree	Above normal	No	No	No	Not Suffering
Respondent 555	Female	36-45 Years	Graduation	School	Private	Took short time	Less than 7 hours	Awake one time	No	Refreshed	Moderately active	Sometimes	Average	Agree	Below normal	No	No	Sometimes	Not Suffering
Respondent 556	Female	25 or less than 25 Years	Graduation	School	Private	Took short time	7-8 hours	Continuously	No	Refreshed	Moderately active	Sometimes	Good	Agree	Above normal	No	No	No	Not Suffering
Respondent 557	Female	More than 45 Years	Post Graduation	College	Government	Took long time	More than 8 hours	Continuously	Yes	Refreshed	Fresh and alert	Sometimes	Good	Disagree	Normal	Yes	Yes	No	Not Suffering
Respondent 558	Female	26-35 Years	Post Graduation	School	Private	Immediately	7-8 hours	Awake 2 or more times	No	Tired	Moderately active	Sometimes	Good	Agree	Above normal	No	No	Sometimes	Not Suffering
Respondent 559	Female	25 or less than 25 Years	Graduation	School	Government	Took long time	Less than 7 hours	Awake 2 or more times	No	Tired	Sleepy/tired/irritable	Sometimes	Average	Agree	Below normal	Yes	No	Yes	Not Suffering
Respondent 560	Female	26-35 Years	Graduation	School	Government	Took long time	More than 8 hours	Awake 2 or more times	No	Refreshed	Sleepy/tired/irritable	Agree	Good	Agree	Below normal	Yes	No	No	Not Suffering
Respondent 561	Female	36-45 Years	Graduation	School	Government	Took short time	Less than 7 hours	Awake one time	Some times	Refreshed	Fresh and alert	Agree	Average	Agree	Normal	No	No	No	Not Suffering
Respondent 562	Female	26-35 Years	Graduation	University	Government	Immediately	7-8 hours	Continuously	No	Refreshed	Sleepy/tired/irritable	Agree	Good	Disagree	Normal	No	No	Sometimes	Not Suffering
Respondent 563	Female	26-35 Years	Graduation	College	Government	Immediately	More than 8 hours	Continuously	Yes	Tired	Sleepy/tired/irritable	Agree	Average	Sometimes	Below normal	No	No	Yes	Not Suffering
Respondent 564	Female	36-45 Years	Graduation	College	Private	Took short time	Less than 7 hours	Awake one time	No	Refreshed	Moderately active	Disagree	Average	Disagree	Normal	No	No	Sometimes	Not Suffering
Respondent 565	Female	25 or less than 25 Years	Graduation	College	Government	Took short time	More than 8 hours	Continuously	No	Refreshed	Sleepy/tired/irritable	Agree	Average	Disagree	Normal	No	No	Yes	Not Suffering
Respondent 566	Female	25 or less than 25 Years	Graduation	College	Private	Took long time	7-8 hours	Continuously	Yes	Refreshed	Sleepy/tired/irritable	Disagree	Average	Sometimes	Normal	No	No	Yes	Not Suffering
Respondent 567	Male	25 or less than 25 Years	Graduation	School	Government	Took long time	Less than 7 hours	Continuously	Yes	Refreshed	Sleepy/tired/irritable	Agree	Good	Disagree	Above normal	Yes	No	No	Not Suffering
Respondent 568	Female	26-35 Years	Graduation	University	Government	Took long time	Less than 7 hours	Awake 2 or more times	No	Tired	Sleepy/tired/irritable	Sometimes	Average	Agree	Normal	Yes	No	Yes	Not Suffering
Respondent 569	Male	25 or less than 25 Years	Graduation	School	Private	Took short time	7-8 hours	Continuously	Some times	Refreshed	Moderately active	Disagree	Average	Agree	Above normal	No	No	No	Not Suffering
Respondent 570	Female	25 or less than 25 Years	Graduation	University	Government	Took long time	Less than 7 hours	Awake 2 or more times	No	Tired	Sleepy/tired/irritable	Sometimes	Average	Agree	Normal	Yes	No	Yes	Depression
Respondent 571	Male	36-45 Years	Post Graduation	College	Government	Immediately	More than 8 hours	Awake one time	Yes	Refreshed	Fresh and alert	Disagree	Good	Disagree	Normal	No	No	No	Not Suffering
Respondent 572	Female	25 or less than 25 Years	Graduation	College	Private	Took short time	7-8 hours	Awake one time	No	Un refreshed	Moderately active	Disagree	Average	Sometimes	Above normal	No	No	Sometimes	Not Suffering
Respondent 573	Female	More than 45 Years	Post Graduation	College	Government	Took short time	7-8 hours	Awake one time	Some times	Refreshed	Fresh and alert	Disagree	Good	Disagree	Below normal	No	No	No	Stomach Problem
Respondent 574	Male	26-35 Years	Graduation	College	Government	Took short time	7-8 hours	Continuously	No	Refreshed	Fresh and alert	Sometimes	Average	Disagree	Below normal	Yes	Sometimes	Sometimes	Not Suffering
Respondent 575	Female	26-35 Years	Graduation	College	Government	Took short time	7-8 hours	Awake 2 or more times	No	Tired	Moderately active	Disagree	Good	Agree	Normal	No	No	No	Not Suffering
Respondent 576	Female	26-35 Years	Graduation	School	Government	Took long time	7-8 hours	Awake 2 or more times	No	Tired	Fresh and alert	Sometimes	Average	Sometimes	Above normal	No	Sometimes	Sometimes	Not Suffering
Respondent 577	Female	25 or less than 25 Years	Graduation	College	Private	Took short time	More than 8 hours	Continuously	Yes	Refreshed	Fresh and alert	Sometimes	Good	Sometimes	Normal	No	Sometimes	No	Not Suffering
Respondent 578	Female	26-35 Years	Graduation	School	Private	Took long time	Less than 7 hours	Awake 2 or more times	Yes	Un refreshed	Sleepy/tired/irritable	Agree	Average	Sometimes	Normal	No	Sometimes	No	Others
Respondent 579	Female	25 or less than 25 Years	Graduation	School	Private	Took long time	Less than 7 hours	Awake 2 or more times	Some times	Tired	Sleepy/tired/irritable	Agree	Average	Disagree	Below normal	No	No	Yes	Not Suffering
Respondent 580	Male	25 or less than 25 Years	Graduation	College	Private	Took short time	Less than 7 hours	Awake 2 or more times	No	Refreshed	Fresh and alert	Sometimes	Good	Sometimes	Normal	Yes	Yes	Sometimes	Not Suffering
Respondent 581	Male	25 or less than 25 Years	Graduation	School	Private	Took short time	7-8 hours	Continuously	Some times	Refreshed	Moderately active	Sometimes	Good	Agree	Normal	No	No	No	Not Suffering
Respondent 582	Female	25 or less than 25 Years	Graduation	School	Private	Took long time	7-8 hours	Continuously	Some times	Refreshed	Moderately active	Sometimes	Good	Agree	Above normal	No	No	No	Not Suffering
Respondent 583	Female	26-35 Years	Post Graduation	School	Government	Took short time	7-8 hours	Awake one time	No	Refreshed	Fresh and alert	Disagree	Good	Sometimes	Below normal	No	No	Sometimes	Not Suffering
Respondent 584	Male	25 or less than 25 Years	Graduation	School	Private	Immediately	More than 8 hours	Continuously	Some times	Refreshed	Moderately active	Sometimes	Good	Agree	Normal	No	No	No	Not Suffering
Respondent 585	Male	26-35 Years	Post Graduation	College	Private	Immediately	More than 8 hours	Continuously	No	Refreshed	Fresh and alert	Disagree	Good	Disagree	Normal	No	Yes	No	Not Suffering
Respondent 586	Female	26-35 Years	Graduation	College	Government	Immediately	7-8 hours	Continuously	No	Refreshed	Fresh and alert	Agree	Good	Sometimes	Normal	No	Sometimes	Yes	Not Suffering
Respondent 587	Male	36-45 Years	Graduation	School	Private	Took short time	Less than 7 hours	Awake 2 or more times	No	Refreshed	Sleepy/tired/irritable	Sometimes	Good	Sometimes	Normal	Yes	No	Yes	Not Suffering
Respondent 588	Female	26-35 Years	Graduation	College	Private	Took short time	7-8 hours	Awake one time	Yes	Refreshed	Fresh and alert	Sometimes	Average	Agree	Above normal	No	No	No	Not Suffering
Respondent 589	Female	More than 45 Years	Graduation	College	Private	Took short time	7-8 hours	Awake one time	Some times	Refreshed	Fresh and alert	Sometimes	Good	Agree	Above normal	No	No	No	Not Suffering
Respondent 590	Female	36-45 Years	Graduation	College	Private	Took short time	7-8 hours	Awake 2 or more times	Some times	Un refreshed	Moderately active	Sometimes	Average	Disagree	Below normal	No	No	Sometimes	Not Suffering
Respondent 591	Male	36-45 Years	Graduation	College	Private	Took short time	7-8 hours	Awake 2 or more times	Some times	Un refreshed	Moderately active	Sometimes	Average	Disagree	Above normal	No	No	Sometimes	Not Suffering
Respondent 592	Female	26-35 Years	Graduation	College	Government	Took short time	7-8 hours	Awake 2 or more times	No	Refreshed	Fresh and alert	Sometimes	Good	Agree	Normal	Yes	Yes	No	Not Suffering
Respondent 593	Male	25 or less than 25 Years	Graduation	School	Private	Took short time	Less than 7 hours	Awake one time	Yes	Refreshed	Fresh and alert	Disagree	Good	Agree	Normal	Yes	No	Sometimes	Others
Respondent 594	Female	25 or less than 25 Years	Graduation	School	Private	Took short time	Less than 7 hours	Awake one time	No	Refreshed	Fresh and alert	Disagree	Good	Agree	Normal	Yes	No	Sometimes	Others
Respondent 595	Female	26-35 Years	Graduation	School	Private	Took short time	7-8 hours	Awake 2 or more times	Yes	Refreshed	Fresh and alert	Sometimes	Good	Agree	Normal	Yes	Sometimes	No	Not Suffering
Respondent 596	Male	26-35 Years	Graduation	College	Private	Immediately	7-8 hours	Continuously	Yes	Refreshed	Fresh and alert	Disagree	Good	Agree	Above normal	No	No	Sometimes	Not Suffering
Respondent 597	Female	26-35 Years	Graduation	School	Government	Took long time	Less than 7 hours	Awake 2 or more times	No	Refreshed	Moderately active	Sometimes	Average	Agree	Normal	No	No	Sometimes	Headache or Migraine
Respondent 598	Female	26-35 Years	Post Graduation	College	Government	Took short time	Less than 7 hours	Continuously	Yes	Refreshed	Moderately active	Disagree	Good	Agree	Below normal	No	No	No	Not Suffering
Respondent 599	Male	26-35 Years	Graduation	School	Private	Took short time	7-8 hours	Awake one time	No	Refreshed	Fresh and alert	Agree	Good	Agree	Below normal	Yes	Yes	No	Not Suffering
Respondent 600	Male	25 or less than 25 Years	Graduation	College	Private	Took short time	Less than 7 hours	Awake 2 or more times	No	Refreshed	Moderately active	Sometimes	Average	Sometimes	Normal	Yes	No	Sometimes	Not Suffering
Respondent 601	Female	26-35 Years	Post Graduation	College	Government	Took long time	7-8 hours	Awake one time	No	Refreshed	Fresh and alert	Disagree	Good	Agree	Above normal	No	Sometimes	Sometimes	Not Suffering
Respondent 602	Male	26-35 Years	Graduation	School	Government	Immediately	Less than 7 hours	Continuously	No	Refreshed	Fresh and alert	Disagree	Good	Sometimes	Normal	No	No	No	Not Suffering
Respondent 603	Female	36-45 Years	Post Graduation	University	Government	Took short time	Less than 7 hours	Awake 2 or more times	No	Tired	Sleepy/tired/irritable	Disagree	Average	Agree	Normal	No	Sometimes	Sometimes	Not Suffering
Respondent 604	Female	26-35 Years	Graduation	College	Private	Took long time	Less than 7 hours	Awake one time	Some times	Refreshed	Moderately active	Disagree	Average	Sometimes	Below normal	No	Sometimes	Sometimes	Liver problem
Respondent 605	Male	25 or less than 25 Years	Graduation	School	Private	Took short time	7-8 hours	Awake 2 or more times	No	Tired	Sleepy/tired/irritable	Disagree	Good	Sometimes	Normal	No	No	Sometimes	Not Suffering
Respondent 606	Female	26-35 Years	Post Graduation	College	Private	Took short time	Less than 7 hours	Awake 2 or more times	Some times	Un refreshed	Moderately active	Disagree	Average	Disagree	Below normal	No	Sometimes	No	Stomach Problem
Respondent 607	Male	25 or less than 25 Years	Graduation	School	Private	Immediately	More than 8 hours	Awake one time	Yes	Refreshed	Sleepy/tired/irritable	Disagree	Average	Disagree	Above normal	Yes	No	Yes	Others
Respondent 608	Female	26-35 Years	Graduation	School	Government	Took long time	More than 8 hours	Continuously	No	Tired	Sleepy/tired/irritable	Agree	Good	Agree	Normal	Yes	Yes	Yes	Depression
Respondent 609	Female	36-45 Years	Post Graduation	University	Private	Took short time	7-8 hours	Awake 2 or more times	No	Refreshed	Fresh and alert	Sometimes	Good	Agree	Normal	No	Sometimes	No	Stomach Problem
Respondent 610	Male	25 or less than 25 Years	Graduation	College	Government	Took short time	7-8 hours	Awake one time	No	Refreshed	Moderately active	Sometimes	Good	Disagree	Normal	No	No	Sometimes	Not Suffering
Respondent 611	Male	26-35 Years	Graduation	College	Government	Took long time	More than 8 hours	Awake one time	No	Un refreshed	Moderately active	Disagree	Average	Disagree	Below normal	No	No	Sometimes	Heart problem
Respondent 612	Male	26-35 Years	Post Graduation	School	Government	Took short time	More than 8 hours	Awake 2 or more times	Yes	Refreshed	Moderately active	Disagree	Average	Disagree	Below normal	No	Yes	No	Others
Respondent 613	Male	36-45 Years	Post Graduation	University	Government	Took long time	More than 8 hours	Awake 2 or more times	No	Un refreshed	Moderately active	Disagree	Average	Disagree	Below normal	No	No	No	Asthma
Respondent 614	Female	36-45 Years	Graduation	College	Private	Immediately	7-8 hours	Continuously	No	Refreshed	Fresh and alert	Sometimes	Average	Disagree	Normal	No	No	No	Not Suffering
Respondent 615	Female	36-45 Years	Graduation	College	Private	Took short time	Less than 7 hours	Awake 2 or more times	No	Refreshed	Fresh and alert	Disagree	Good	Agree	Normal	No	No	No	Not Suffering
Respondent 616	Male	26-35 Years	Post Graduation	College	Private	Took short time	7-8 hours	Awake one time	No	Un refreshed	Sleepy/tired/irritable	Disagree	Average	Agree	Below normal	Yes	Yes	No	Sugar/Diabetes
Respondent 617	Female	26-35 Years	Post Graduation	College	Government	Took short time	7-8 hours	Awake 2 or more times	Some times	Refreshed	Moderately active	Disagree	Average	Agree	Above normal	No	No	No	Not Suffering
Respondent 618	Male	More than 45 Years	Post Graduation	School	Government	Took long time	Less than 7 hours	Awake 2 or more times	No	Un refreshed	Moderately active	Agree	Average	Sometimes	Below normal	Yes	Sometimes	Yes	Sugar/Diabetes
Respondent 619	Female	36-45 Years	Graduation	School	Private	Immediately	More than 8 hours	Continuously	Yes	Refreshed	Fresh and alert	Sometimes	Average	Disagree	Normal	No	Yes	Sometimes	Not Suffering
Respondent 620	Female	36-45 Years	Graduation	College	Private	Immediately	More than 8 hours	Continuously	No	Refreshed	Fresh and alert	Sometimes	Average	Disagree	Below normal	No	Yes	Sometimes	Not Suffering
Respondent 621	Female	26-35 Years	Graduation	College	Private	Took short time	7-8 hours	Awake 2 or more times	No	Refreshed	Fresh and alert	Disagree	Average	Agree	Normal	No	Sometimes	Sometimes	Stomach Problem
Respondent 622	Female	36-45 Years	Graduation	School	Government	Immediately	7-8 hours	Awake one time	Yes	Refreshed	Moderately active	Disagree	Average	Agree	Above normal	No	Yes	No	Not Suffering
Respondent 623	Male	36-45 Years	Post Graduation	School	Government	Took long time	7-8 hours	Awake 2 or more times	No	Refreshed	Moderately active	Disagree	Average	Agree	Normal	Yes	No	Sometimes	Others
Respondent 624	Male	36-45 Years	Graduation	College	Private	Took short time	More than 8 hours	Continuously	No	Refreshed	Moderately active	Agree	Good	Agree	Normal	No	No	Sometimes	Not Suffering
Respondent 625	Female	26-35 Years	Graduation	College	Government	Took short time	7-8 hours	Continuously	Some times	Refreshed	Sleepy/tired/irritable	Agree	Average	Agree	Normal	No	No	Sometimes	Not Suffering
Respondent 626	Female	36-45 Years	Post Graduation	School	Government	Took short time	7-8 hours	Awake one time	Yes	Refreshed	Moderately active	Agree	Average	Disagree	Normal	No	No	No	Not Suffering
Respondent 627	Male	26-35 Years	Post Graduation	College	Government	Took short time	7-8 hours	Awake one time	Some times	Un refreshed	Fresh and alert	Agree	Good	Agree	Below normal	Yes	No	No	Not Suffering
Respondent 628	Female	More than 45 Years	Graduation	School	Private	Immediately	Less than 7 hours	Awake one time	Some times	Refreshed	Moderately active	Agree	Good	Agree	Below normal	No	No	Sometimes	Not Suffering
Respondent 629	Female	26-35 Years	Graduation	School	Private	Took short time	More than 8 hours	Awake one time	No	Refreshed	Moderately active	Sometimes	Average	Disagree	Normal	No	No	Yes	Not Suffering
Respondent 630	Male	36-45 Years	Graduation	College	Private	Took long time	7-8 hours	Continuously	No	Refreshed	Moderately active	Disagree	Average	Agree	Above normal	Yes	No	No	Not Suffering
Respondent 631	Male	26-35 Years	Graduation	School	Government	Took short time	Less than 7 hours	Continuously	No	Refreshed	Moderately active	Sometimes	Average	Agree	Below normal	Yes	No	No	Not Suffering
Respondent 632	Female	36-45 Years	Graduation	School	Government	Immediately	More than 8 hours	Continuously	Yes	Refreshed	Sleepy/tired/irritable	Agree	Average	Agree	Normal	Yes	No	Yes	Not Suffering
Respondent 633	Male	26-35 Years	Graduation	School	Government	Took short time	7-8 hours	Continuously	Yes	Refreshed	Fresh and alert	Disagree	Good	Agree	Normal	No	No	No	Not Suffering
Respondent 634	Female	26-35 Years	Post Graduation	School	Government	Took short time	7-8 hours	Continuously	Some times	Refreshed	Moderately active	Agree	Average	Agree	Above normal	No	No	Sometimes	Not Suffering
Respondent 635	Male	More than 45 Years	Graduation	School	Government	Immediately	More than 8 hours	Awake 2 or more times	No	Refreshed	Fresh and alert	Disagree	Good	Agree	Normal	Yes	No	Sometimes	Not Suffering
Respondent 636	Male	More than 45 Years	Post Graduation	University	Government	Took short time	7-8 hours	Continuously	Yes	Refreshed	Fresh and alert	Disagree	Average	Agree	Normal	Yes	No	Sometimes	Not Suffering
Respondent 637	Male	26-35 Years	Graduation	School	Government	Immediately	7-8 hours	Continuously	No	Un refreshed	Fresh and alert	Agree	Average	Disagree	Normal	No	No	Sometimes	Headache or Migraine
Respondent 638	Female	25 or less than 25 Years	Post Graduation	College	Government	Took long time	Less than 7 hours	Awake one time	No	Refreshed	Moderately active	Agree	Average	Agree	Normal	No	No	No	Not Suffering
Respondent 639	Female	More than 45 Years	Post Graduation	College	Government	Took long time	Less than 7 hours	Awake one time	Yes	Refreshed	Moderately active	Sometimes	Good	Agree	Normal	Yes	No	No	Not Suffering
Respondent 640	Female	More than 45 Years	Graduation	School	Government	Took long time	Less than 7 hours	Awake 2 or more times	Yes	Un refreshed	Moderately active	Sometimes	Average	Agree	Above normal	Yes	No	Sometimes	Headache or Migraine
Respondent 641	Male	26-35 Years	Post Graduation	College	Private	Took long time	7-8 hours	Awake one time	Yes	Un refreshed	Sleepy/tired/irritable	Agree	Bad	Sometimes	Above normal	Yes	Yes	Yes	Depression
Respondent 642	Male	36-45 Years	Graduation	School	Government	Took short time	Less than 7 hours	Awake 2 or more times	Yes	Un refreshed	Moderately active	Sometimes	Bad	Sometimes	Below normal	Yes	No	Yes	Myopia
Respondent 643	Male	More than 45 Years	Post Graduation	University	Private	Immediately	Less than 7 hours	Awake 2 or more times	Some times	Tired	Moderately active	Sometimes	Average	Agree	Below normal	Yes	No	No	Headache or Migraine
Respondent 644	Female	26-35 Years	Graduation	College	Government	Took long time	7-8 hours	Awake 2 or more times	Some times	Tired	Moderately active	Sometimes	Average	Sometimes	Above normal	Yes	Sometimes	Sometimes	Obesity
Respondent 645	Female	More than 45 Years	Graduation	College	Private	Took short time	Less than 7 hours	Awake 2 or more times	Yes	Tired	Sleepy/tired/irritable	Agree	Bad	Agree	Below normal	Yes	Yes	Yes	Depression
Respondent 646	Male	25 or less than 25 Years	Graduation	School	Government	Immediately	More than 8 hours	Continuously	No	Refreshed	Fresh and alert	Disagree	Good	Disagree	Normal	No	No	No	Not Suffering
Respondent 647	Male	25 or less than 25 Years	Post Graduation	School	Government	Took long time	Less than 7 hours	Awake 2 or more times	No	Tired	Sleepy/tired/irritable	Sometimes	Bad	Agree	Above normal	Yes	No	Sometimes	Headache or Migraine
Respondent 648	Female	More than 45 Years	Post Graduation	University	Private	Took long time	Less than 7 hours	Awake 2 or more times	No	Refreshed	Moderately active	Sometimes	Average	Agree	Below normal	Yes	Sometimes	Yes	Depression
Respondent 649	Female	36-45 Years	Graduation	School	Government	Took short time	Less than 7 hours	Awake one time	Some times	Un refreshed	Moderately active	Sometimes	Average	Agree	Normal	Yes	No	No	Myopia
Respondent 650	Female	26-35 Years	Graduation	College	Government	Immediately	More than 8 hours	Continuously	No	Refreshed	Fresh and alert	Disagree	Average	Sometimes	Above normal	Yes	No	Yes	Depression
Respondent 651	Female	More than 45 Years	Post Graduation	University	Private	Took long time	Less than 7 hours	Awake one time	No	Refreshed	Moderately active	Sometimes	Bad	Agree	Above normal	Yes	Sometimes	Sometimes	Headache or Migraine
Respondent 652	Male	25 or less than 25 Years	Graduation	School	Private	Immediately	More than 8 hours	Awake one time	No	Refreshed	Moderately active	Sometimes	Average	Agree	Normal	Yes	No	Sometimes	Sugar/Diabetes
Respondent 653	Male	More than 45 Years	Post Graduation	College	Private	Took long time	7-8 hours	Awake one time	Yes	Un refreshed	Sleepy/tired/irritable	Sometimes	Average	Agree	Below normal	Yes	No	Sometimes	Depression
Respondent 654	Female	36-45 Years	Graduation	School	Private	Took short time	Less than 7 hours	Awake 2 or more times	No	Un refreshed	Sleepy/tired/irritable	Disagree	Average	Sometimes	Above normal	Yes	No	Sometimes	Myopia
Respondent 655	Male	More than 45 Years	Post Graduation	University	Private	Immediately	Less than 7 hours	Awake 2 or more times	Some times	Tired	Sleepy/tired/irritable	Sometimes	Average	Agree	Above normal	Yes	No	Sometimes	Obesity
Respondent 656	Male	26-35 Years	Post Graduation	College	Government	Immediately	More than 8 hours	Continuously	No	Un refreshed	Moderately active	Sometimes	Average	Agree	Normal	Yes	No	Sometimes	Stomach Problem
Respondent 657	Male	More than 45 Years	Graduation	School	Government	Took long time	Less than 7 hours	Awake 2 or more times	Some times	Tired	Sleepy/tired/irritable	Sometimes	Average	Agree	Below normal	Yes	No	Sometimes	Sugar/Diabetes
Respondent 658	Male	More than 45 Years	Graduation	School	Private	Took long time	Less than 7 hours	Awake one time	Some times	Un refreshed	Moderately active	Sometimes	Average	Agree	Below normal	Yes	No	Yes	Headache or Migraine
Respondent 659	Female	More than 45 Years	Post Graduation	College	Private	Took short time	7-8 hours	Awake one time	Some times	Un refreshed	Sleepy/tired/irritable	Sometimes	Average	Agree	Normal	Yes	Sometimes	Sometimes	Heart problem
Respondent 660	Male	36-45 Years	Graduation	School	Private	Immediately	More than 8 hours	Awake one time	No	Un refreshed	Moderately active	Disagree	Average	Sometimes	Below normal	Yes	No	Sometimes	Liver problem
Respondent 661	Male	More than 45 Years	Graduation	College	Private	Took long time	Less than 7 hours	Awake one time	No	Un refreshed	Sleepy/tired/irritable	Agree	Average	Sometimes	Above normal	Yes	No	Sometimes	Sugar/Diabetes
Respondent 662	Female	25 or less than 25 Years	Graduation	College	Private	Took long time	7-8 hours	Awake one time	No	Un refreshed	Moderately active	Disagree	Average	Agree	Normal	Yes	No	No	Depression
Respondent 663	Female	25 or less than 25 Years	Graduation	School	Private	Took short time	7-8 hours	Awake one time	Some times	Un refreshed	Moderately active	Sometimes	Average	Agree	Below normal	Yes	Sometimes	Yes	Depression
Respondent 664	Female	26-35 Years	Graduation	College	Private	Took long time	Less than 7 hours	Awake 2 or more times	Some times	Tired	Moderately active	Sometimes	Average	Agree	Above normal	Yes	No	Sometimes	Depression
Respondent 665	Male	25 or less than 25 Years	Graduation	College	Private	Took long time	7-8 hours	Awake 2 or more times	Some times	Un refreshed	Moderately active	Sometimes	Average	Sometimes	Normal	Yes	No	Sometimes	Obesity
Respondent 666	Female	25 or less than 25 Years	Graduation	College	Government	Took long time	Less than 7 hours	Awake 2 or more times	No	Refreshed	Moderately active	Disagree	Average	Sometimes	Normal	Yes	No	Sometimes	Headache or Migraine
Respondent 667	Male	25 or less than 25 Years	Graduation	College	Private	Immediately	7-8 hours	Awake 2 or more times	Some times	Tired	Moderately active	Sometimes	Average	Disagree	Above normal	No	No	Sometimes	Not Suffering
Respondent 668	Male	26-35 Years	Post Graduation	College	Private	Took short time	Less than 7 hours	Awake one time	Yes	Refreshed	Fresh and alert	Disagree	Good	Disagree	Normal	No	No	No	Others
Respondent 669	Female	25 or less than 25 Years	Post Graduation	College	Private	Took short time	More than 8 hours	Continuously	No	Tired	Sleepy/tired/irritable	Agree	Bad	Agree	Above normal	Yes	No	Yes	Obesity
Respondent 670	Female	36-45 Years	Graduation	School	Government	Took short time	Less than 7 hours	Awake 2 or more times	Some times	Refreshed	Moderately active	Agree	Average	Agree	Below normal	Not now but suffered in past	No	Sometimes	Headache or Migraine
Respondent 671	Male	25 or less than 25 Years	Graduation	School	Private	Immediately	7-8 hours	Continuously	No	Refreshed	Fresh and alert	Disagree	Good	Agree	Normal	No	No	No	Not Suffering
Respondent 672	Female	26-35 Years	Post Graduation	University	Private	Took long time	Less than 7 hours	Awake 2 or more times	No	Un refreshed	Moderately active	Sometimes	Average	Agree	Below normal	Yes	No	Yes	Headache or Migraine
Respondent 673	Male	26-35 Years	Graduation	School	Government	Took long time	More than 8 hours	Awake 2 or more times	No	Refreshed	Sleepy/tired/irritable	Agree	Average	Agree	Normal	Yes	Yes	Yes	Depression
Respondent 674	Male	26-35 Years	Post Graduation	University	Private	Took long time	Less than 7 hours	Awake 2 or more times	Some times	Tired	Moderately active	Sometimes	Average	Agree	Normal	Not now but suffered in past	No	Sometimes	Headache or Migraine
Respondent 675	Male	26-35 Years	Graduation	School	Private	Took short time	More than 8 hours	Continuously	No	Refreshed	Fresh and alert	Disagree	Average	Disagree	Normal	Yes	Sometimes	No	Not Suffering
Respondent 676	Female	26-35 Years	Graduation	School	Government	Took short time	Less than 7 hours	Awake 2 or more times	No	Tired	Moderately active	Agree	Average	Agree	Normal	Yes	No	Yes	Depression
Respondent 677	Male	25 or less than 25 Years	Graduation	University	Government	Took long time	7-8 hours	Continuously	No	Refreshed	Moderately active	Agree	Average	Agree	Normal	Yes	No	Yes	Depression
Respondent 678	Male	25 or less than 25 Years	Graduation	College	Private	Took short time	7-8 hours	Continuously	No	Refreshed	Moderately active	Sometimes	Good	Disagree	Normal	Not now but suffered in past	No	Sometimes	Others
Respondent 679	Male	25 or less than 25 Years	Post Graduation	School	Private	Took short time	7-8 hours	Awake one time	No	Refreshed	Moderately active	Sometimes	Average	Disagree	Normal	Not now but suffered in past	No	No	Headache or Migraine
Respondent 680	Male	25 or less than 25 Years	Post Graduation	College	Private	Took short time	Less than 7 hours	Continuously	Yes	Refreshed	Fresh and alert	Sometimes	Good	Agree	Normal	No	No	No	Not Suffering
Respondent 681	Male	26-35 Years	Post Graduation	School	Government	Took long time	Less than 7 hours	Awake 2 or more times	Yes	Tired	Sleepy/tired/irritable	Agree	Average	Agree	Above normal	Yes	Sometimes	Yes	Depression
Respondent 682	Male	26-35 Years	Post Graduation	College	Government	Took long time	Less than 7 hours	Awake one time	No	Refreshed	Moderately active	Disagree	Average	Agree	Below normal	No	No	No	Others
Respondent 683	Female	26-35 Years	Post Graduation	College	Government	Took short time	7-8 hours	Continuously	No	Refreshed	Fresh and alert	Sometimes	Average	Disagree	Normal	Yes	No	No	Others
Respondent 684	Male	26-35 Years	Graduation	College	Private	Took long time	Less than 7 hours	Awake 2 or more times	Yes	Un refreshed	Sleepy/tired/irritable	Sometimes	Average	Agree	Normal	Yes	No	Sometimes	Not Suffering
Respondent 685	Female	26-35 Years	Post Graduation	School	Government	Took short time	7-8 hours	Awake one time	No	Refreshed	Moderately active	Disagree	Good	Sometimes	Normal	Not now but suffered in past	No	No	Not Suffering
Respondent 686	Female	26-35 Years	Graduation	School	Government	Took long time	7-8 hours	Awake one time	Yes	Refreshed	Moderately active	Sometimes	Average	Agree	Normal	Yes	No	Sometimes	Others
Respondent 687	Female	25 or less than 25 Years	Graduation	School	Private	Took short time	Less than 7 hours	Continuously	No	Refreshed	Fresh and alert	Agree	Good	Agree	Normal	Yes	No	No	Others
Respondent 688	Female	25 or less than 25 Years	Graduation	School	Government	Took long time	More than 8 hours	Awake 2 or more times	No	Refreshed	Moderately active	Disagree	Average	Agree	Above normal	No	No	Sometimes	Not Suffering
Respondent 689	Female	25 or less than 25 Years	Post Graduation	College	Government	Took long time	Less than 7 hours	Awake one time	No	Un refreshed	Moderately active	Disagree	Average	Sometimes	Normal	No	Sometimes	No	Others
Respondent 690	Male	26-35 Years	Graduation	School	Government	Immediately	Less than 7 hours	Awake one time	Yes	Refreshed	Moderately active	Sometimes	Average	Agree	Normal	Yes	No	No	Headache or Migraine
Respondent 691	Female	36-45 Years	Graduation	School	Government	Took short time	Less than 7 hours	Awake one time	No	Refreshed	Moderately active	Agree	Average	Agree	Normal	No	No	No	Headache or Migraine
Respondent 692	Male	26-35 Years	Graduation	School	Private	Took short time	7-8 hours	Continuously	Some times	Refreshed	Fresh and alert	Disagree	Good	Sometimes	Below normal	Yes	No	No	Not Suffering
Respondent 693	Female	26-35 Years	Graduation	School	Government	Took short time	7-8 hours	Awake one time	No	Refreshed	Fresh and alert	Agree	Good	Agree	Above normal	No	No	No	Not Suffering
Respondent 694	Female	More than 45 Years	Post Graduation	University	Government	Took long time	Less than 7 hours	Awake one time	Yes	Refreshed	Fresh and alert	Agree	Average	Agree	Above normal	Yes	No	Sometimes	Not Suffering
Respondent 695	Female	25 or less than 25 Years	Graduation	School	Private	Took short time	7-8 hours	Awake one time	No	Refreshed	Moderately active	Disagree	Good	Disagree	Normal	No	No	Sometimes	Not Suffering
Respondent 696	Male	36-45 Years	Graduation	School	Government	Took short time	7-8 hours	Awake 2 or more times	Some times	Refreshed	Fresh and alert	Agree	Good	Agree	Normal	No	No	No	Not Suffering
Respondent 697	Female	36-45 Years	Graduation	College	Government	Immediately	More than 8 hours	Awake one time	No	Refreshed	Fresh and alert	Agree	Average	Sometimes	Normal	No	No	No	Not Suffering
Respondent 698	Male	25 or less than 25 Years	Graduation	College	Private	Took long time	Less than 7 hours	Awake one time	Yes	Refreshed	Moderately active	Sometimes	Average	Disagree	Above normal	Yes	No	Yes	Not Suffering
Respondent 699	Male	26-35 Years	Graduation	College	Private	Immediately	7-8 hours	Continuously	No	Refreshed	Fresh and alert	Disagree	Good	Agree	Above normal	No	No	No	Not Suffering
Respondent 700	Female	25 or less than 25 Years	Graduation	School	Private	Took short time	7-8 hours	Awake one time	No	Un refreshed	Fresh and alert	Sometimes	Good	Agree	Below normal	Yes	No	No	Not Suffering
Respondent 701	Female	36-45 Years	Post Graduation	School	Government	Immediately	Less than 7 hours	Awake 2 or more times	Yes	Refreshed	Sleepy/tired/irritable	Disagree	Good	Agree	Normal	No	No	No	Others
Respondent 702	Male	25 or less than 25 Years	Graduation	School	Private	Immediately	Less than 7 hours	Awake one time	Some times	Refreshed	Fresh and alert	Sometimes	Good	Agree	Below normal	No	No	No	Headache or Migraine
Respondent 703	Female	26-35 Years	Graduation	School	Government	Took long time	Less than 7 hours	Awake 2 or more times	Yes	Refreshed	Fresh and alert	Sometimes	Good	Agree	Normal	Not now but suffered in past	No	No	Headache or Migraine
Respondent 704	Female	36-45 Years	Graduation	School	Private	Took short time	7-8 hours	Continuously	Some times	Refreshed	Fresh and alert	Sometimes	Good	Agree	Above normal	No	No	Sometimes	Depression
Respondent 705	Female	36-45 Years	Graduation	College	Government	Took short time	Less than 7 hours	Awake one time	No	Refreshed	Moderately active	Agree	Average	Agree	Normal	No	No	Sometimes	Headache or Migraine
Respondent 706	Male	36-45 Years	Graduation	School	Government	Took long time	Less than 7 hours	Awake 2 or more times	Yes	Tired	Sleepy/tired/irritable	Agree	Average	Agree	Above normal	Yes	Sometimes	Sometimes	Depression
Respondent 707	Female	More than 45 Years	Post Graduation	College	Private	Immediately	More than 8 hours	Awake one time	Yes	Un refreshed	Sleepy/tired/irritable	Sometimes	Good	Agree	Above normal	Yes	Yes	Sometimes	Depression
Respondent 708	Male	More than 45 Years	Graduation	School	Government	Immediately	More than 8 hours	Awake 2 or more times	Yes	Refreshed	Moderately active	Agree	Bad	Agree	Above normal	Yes	Sometimes	Yes	Sugar/Diabetes
Respondent 709	Female	More than 45 Years	Graduation	College	Private	Took short time	More than 8 hours	Continuously	Some times	Un refreshed	Sleepy/tired/irritable	Sometimes	Bad	Disagree	Normal	No	No	No	Myopia
Respondent 710	Female	More than 45 Years	Graduation	School	Government	Took long time	Less than 7 hours	Awake 2 or more times	Some times	Tired	Sleepy/tired/irritable	Agree	Good	Agree	Below normal	Yes	No	Sometimes	Headache or Migraine
Respondent 711	Male	36-45 Years	Graduation	School	Government	Immediately	More than 8 hours	Continuously	Yes	Refreshed	Moderately active	Disagree	Good	Disagree	Below normal	Not now but suffered in past	Sometimes	No	Depression
Respondent 712	Male	36-45 Years	Post Graduation	College	Private	Took long time	Less than 7 hours	Awake 2 or more times	No	Un refreshed	Fresh and alert	Disagree	Good	Agree	Normal	No	No	No	Sugar/Diabetes
Respondent 713	Male	More than 45 Years	Graduation	School	Government	Immediately	More than 8 hours	Continuously	Yes	Refreshed	Sleepy/tired/irritable	Agree	Bad	Agree	Above normal	No	No	Sometimes	Sugar/Diabetes
Respondent 714	Female	More than 45 Years	Graduation	School	Government	Took long time	7-8 hours	Awake 2 or more times	No	Refreshed	Sleepy/tired/irritable	Agree	Good	Disagree	Normal	No	No	No	Not Suffering
Respondent 715	Female	More than 45 Years	Post Graduation	School	Government	Took short time	7-8 hours	Awake 2 or more times	Yes	Refreshed	Fresh and alert	Disagree	Average	Agree	Above normal	Yes	No	Sometimes	Headache or Migraine
Respondent 716	Male	26-35 Years	Graduation	School	Government	Took short time	More than 8 hours	Awake 2 or more times	Yes	Refreshed	Moderately active	Sometimes	Good	Agree	Normal	No	No	No	Not Suffering
Respondent 717	Female	26-35 Years	Post Graduation	College	Government	Took long time	Less than 7 hours	Continuously	No	Tired	Moderately active	Sometimes	Average	Sometimes	Below normal	Yes	No	Sometimes	Not Suffering
Respondent 718	Male	36-45 Years	Post Graduation	School	Government	Took long time	Less than 7 hours	Awake one time	No	Refreshed	Moderately active	Agree	Average	Agree	Normal	No	No	No	Not Suffering
Respondent 719	Female	36-45 Years	Graduation	School	Private	Took long time	7-8 hours	Awake one time	Some times	Refreshed	Moderately active	Disagree	Good	Disagree	Normal	No	No	No	Not Suffering
Respondent 720	Male	26-35 Years	Graduation	School	Government	Took long time	Less than 7 hours	Awake one time	Yes	Un refreshed	Moderately active	Sometimes	Average	Sometimes	Above normal	Yes	Sometimes	Sometimes	Obesity
Respondent 721	Female	More than 45 Years	Graduation	School	Government	Immediately	More than 8 hours	Awake 2 or more times	Yes	Refreshed	Fresh and alert	Sometimes	Average	Sometimes	Below normal	Yes	No	No	Depression
Respondent 722	Male	25 or less than 25 Years	Post Graduation	College	Private	Immediately	7-8 hours	Continuously	No	Refreshed	Fresh and alert	Disagree	Average	Disagree	Normal	No	No	Sometimes	Not Suffering
Respondent 723	Male	26-35 Years	Post Graduation	School	Government	Took short time	7-8 hours	Continuously	No	Un refreshed	Fresh and alert	Disagree	Good	Agree	Normal	No	No	No	Not Suffering
Respondent 724	Female	25 or less than 25 Years	Post Graduation	School	Government	Took short time	Less than 7 hours	Awake 2 or more times	No	Un refreshed	Sleepy/tired/irritable	Agree	Average	Agree	Normal	Not now but suffered in past	No	Sometimes	Headache or Migraine
Respondent 725	Female	25 or less than 25 Years	Graduation	School	Private	Immediately	Less than 7 hours	Awake one time	No	Tired	Sleepy/tired/irritable	Agree	Average	Agree	Normal	Yes	No	Yes	Headache or Migraine
Respondent 726	Male	25 or less than 25 Years	Graduation	School	Government	Immediately	Less than 7 hours	Awake 2 or more times	Yes	Refreshed	Fresh and alert	Agree	Good	Sometimes	Normal	No	No	No	Not Suffering
Respondent 727	Male	25 or less than 25 Years	Graduation	University	Private	Immediately	7-8 hours	Awake 2 or more times	No	Tired	Moderately active	Sometimes	Average	Disagree	Normal	No	No	Sometimes	Not Suffering
Respondent 728	Female	More than 45 Years	Graduation	School	Government	Took long time	7-8 hours	Continuously	No	Un refreshed	Sleepy/tired/irritable	Sometimes	Average	Agree	Above normal	Yes	No	Sometimes	Sugar/Diabetes
Respondent 729	Female	36-45 Years	Graduation	College	Private	Took short time	7-8 hours	Awake one time	No	Refreshed	Fresh and alert	Sometimes	Good	Agree	Above normal	Yes	No	No	Depression
Respondent 730	Female	36-45 Years	Graduation	School	Private	Took short time	More than 8 hours	Continuously	No	Un refreshed	Moderately active	Disagree	Good	Agree	Above normal	No	No	No	Not Suffering
Respondent 731	Male	25 or less than 25 Years	Graduation	School	Government	Took short time	Less than 7 hours	Awake 2 or more times	Yes	Tired	Moderately active	Sometimes	Good	Agree	Above normal	No	No	No	Stomach Problem
Respondent 732	Female	25 or less than 25 Years	Graduation	School	Private	Took long time	More than 8 hours	Awake one time	No	Tired	Sleepy/tired/irritable	Agree	Average	Agree	Normal	Yes	No	Sometimes	Others
Respondent 733	Female	26-35 Years	Graduation	School	Government	Immediately	Less than 7 hours	Awake one time	No	Tired	Moderately active	Agree	Average	Agree	Below normal	No	No	No	Headache or Migraine
Respondent 734	Female	25 or less than 25 Years	Graduation	School	Private	Immediately	Less than 7 hours	Awake 2 or more times	No	Refreshed	Moderately active	Agree	Average	Agree	Normal	No	No	No	Not Suffering
Respondent 735	Female	36-45 Years	Graduation	College	Government	Immediately	Less than 7 hours	Awake one time	No	Refreshed	Sleepy/tired/irritable	Agree	Average	Agree	Normal	No	No	No	Depression
Respondent 736	Male	36-45 Years	Post Graduation	College	Government	Immediately	More than 8 hours	Awake 2 or more times	Yes	Un refreshed	Sleepy/tired/irritable	Sometimes	Average	Agree	Above normal	Yes	Sometimes	Sometimes	Obesity
Respondent 737	Male	More than 45 Years	Graduation	School	Government	Took short time	Less than 7 hours	Continuously	Yes	Tired	Moderately active	Sometimes	Good	Agree	Normal	No	No	No	Not Suffering
Respondent 738	Male	26-35 Years	Graduation	College	Private	Immediately	More than 8 hours	Continuously	Yes	Refreshed	Fresh and alert	Sometimes	Average	Agree	Normal	No	No	No	Not Suffering
Respondent 739	Female	26-35 Years	Graduation	School	Government	Took short time	7-8 hours	Awake one time	No	Refreshed	Sleepy/tired/irritable	Disagree	Good	Agree	Normal	Yes	No	Yes	Depression
Respondent 740	Male	26-35 Years	Graduation	College	Private	Took short time	Less than 7 hours	Awake one time	No	Tired	Moderately active	Agree	Average	Disagree	Normal	No	No	Sometimes	Not Suffering
Respondent 741	Male	26-35 Years	Post Graduation	University	Government	Immediately	7-8 hours	Awake one time	No	Refreshed	Moderately active	Disagree	Good	Agree	Normal	No	No	Sometimes	Not Suffering
Respondent 742	Male	25 or less than 25 Years	Post Graduation	University	Private	Took long time	Less than 7 hours	Awake 2 or more times	No	Tired	Moderately active	Disagree	Good	Disagree	Normal	No	No	No	Not Suffering
Respondent 743	Male	25 or less than 25 Years	Post Graduation	University	Private	Immediately	7-8 hours	Continuously	No	Refreshed	Moderately active	Disagree	Average	Agree	Normal	No	No	No	Not Suffering
Respondent 744	Male	26-35 Years	Post Graduation	University	Private	Took long time	More than 8 hours	Awake one time	No	Refreshed	Fresh and alert	Sometimes	Good	Agree	Normal	No	No	No	Not Suffering
Respondent 745	Male	26-35 Years	Post Graduation	University	Government	Took short time	7-8 hours	Awake one time	Some times	Un refreshed	Moderately active	Disagree	Average	Sometimes	Normal	Not now but suffered in past	No	Sometimes	Others
Respondent 746	Male	More than 45 Years	Graduation	College	Private	Took long time	Less than 7 hours	Awake one time	Yes	Refreshed	Moderately active	Disagree	Average	Agree	Normal	No	Sometimes	Sometimes	Sugar/Diabetes
Respondent 747	Male	More than 45 Years	Post Graduation	University	Government	Immediately	More than 8 hours	Awake one time	Yes	Refreshed	Fresh and alert	Disagree	Good	Sometimes	Above normal	No	Yes	Sometimes	Asthma
Respondent 748	Female	36-45 Years	Graduation	School	Government	Took long time	Less than 7 hours	Awake one time	No	Refreshed	Fresh and alert	Disagree	Good	Disagree	Normal	No	No	No	Not Suffering
Respondent 749	Male	26-35 Years	Post Graduation	College	Private	Took long time	Less than 7 hours	Awake 2 or more times	No	Refreshed	Moderately active	Disagree	Average	Disagree	Above normal	Yes	No	No	Depression
Respondent 750	Female	26-35 Years	Graduation	College	Private	Immediately	7-8 hours	Awake 2 or more times	Yes	Tired	Moderately active	Sometimes	Average	Disagree	Normal	No	No	Sometimes	Not Suffering
Respondent 751	Female	36-45 Years	Graduation	School	Private	Immediately	7-8 hours	Continuously	No	Refreshed	Fresh and alert	Disagree	Good	Disagree	Normal	No	No	No	Not Suffering
Respondent 752	Male	More than 45 Years	Post Graduation	University	Government	Took short time	Less than 7 hours	Awake 2 or more times	No	Refreshed	Fresh and alert	Disagree	Average	Disagree	Normal	No	No	No	Obesity
Respondent 753	Male	36-45 Years	Graduation	School	Private	Took long time	Less than 7 hours	Awake one time	No	Refreshed	Moderately active	Disagree	Good	Disagree	Normal	Yes	Sometimes	No	Depression
Respondent 754	Male	More than 45 Years	Post Graduation	University	Private	Took long time	7-8 hours	Awake one time	No	Refreshed	Moderately active	Agree	Bad	Agree	Above normal	Yes	Sometimes	No	Obesity
Respondent 755	Male	25 or less than 25 Years	Graduation	College	Private	Took short time	Less than 7 hours	Awake one time	Yes	Tired	Fresh and alert	Disagree	Average	Agree	Above normal	No	Sometimes	Sometimes	Headache or Migraine
Respondent 756	Male	36-45 Years	Post Graduation	University	Government	Immediately	Less than 7 hours	Awake 2 or more times	No	Refreshed	Moderately active	Agree	Good	Agree	Normal	No	No	No	Not Suffering
Respondent 757	Female	26-35 Years	Graduation	School	Government	Took long time	Less than 7 hours	Awake one time	No	Un refreshed	Sleepy/tired/irritable	Sometimes	Bad	Disagree	Above normal	No	Sometimes	Sometimes	Headache or Migraine
Respondent 758	Male	More than 45 Years	Graduation	College	Government	Immediately	Less than 7 hours	Awake 2 or more times	Yes	Un refreshed	Sleepy/tired/irritable	Disagree	Average	Agree	Above normal	Yes	Yes	Sometimes	Obesity
Respondent 759	Female	26-35 Years	Post Graduation	School	Government	Immediately	7-8 hours	Awake one time	No	Refreshed	Moderately active	Disagree	Good	Agree	Normal	No	No	Sometimes	Not Suffering
Respondent 760	Female	More than 45 Years	Graduation	School	Government	Immediately	More than 8 hours	Awake one time	Some times	Refreshed	Moderately active	Disagree	Average	Agree	Below normal	Not now but suffered in past	Sometimes	No	Sugar/Diabetes
Respondent 761	Female	More than 45 Years	Graduation	School	Government	Took long time	Less than 7 hours	Awake one time	No	Un refreshed	Moderately active	Disagree	Average	Agree	Below normal	Yes	Yes	No	Depression
Respondent 762	Male	36-45 Years	Post Graduation	University	Private	Took long time	Less than 7 hours	Awake 2 or more times	No	Tired	Moderately active	Disagree	Good	Agree	Normal	No	No	Sometimes	Not Suffering
Respondent 763	Male	More than 45 Years	Graduation	School	Government	Took long time	Less than 7 hours	Awake one time	Yes	Un refreshed	Sleepy/tired/irritable	Sometimes	Bad	Agree	Above normal	Yes	Yes	Sometimes	Depression
Respondent 764	Female	36-45 Years	Post Graduation	University	Private	Immediately	Less than 7 hours	Continuously	No	Un refreshed	Sleepy/tired/irritable	Sometimes	Average	Agree	Normal	No	No	Sometimes	Myopia
Respondent 765	Male	More than 45 Years	Graduation	School	Private	Took short time	Less than 7 hours	Awake 2 or more times	Some times	Refreshed	Fresh and alert	Disagree	Average	Sometimes	Below normal	No	Sometimes	No	Liver problem
Respondent 766	Male	25 or less than 25 Years	Post Graduation	School	Government	Took long time	7-8 hours	Continuously	Yes	Refreshed	Moderately active	Disagree	Average	Agree	Normal	No	No	No	Not Suffering
Respondent 767	Male	26-35 Years	Post Graduation	College	Government	Took short time	Less than 7 hours	Continuously	No	Refreshed	Fresh and alert	Disagree	Good	Sometimes	Normal	No	No	No	Not Suffering
Respondent 768	Female	25 or less than 25 Years	Graduation	School	Private	Took short time	7-8 hours	Continuously	No	Refreshed	Fresh and alert	Disagree	Good	Disagree	Normal	No	No	Sometimes	Myopia
Respondent 769	Male	26-35 Years	Graduation	School	Private	Took short time	7-8 hours	Continuously	No	Refreshed	Fresh and alert	Sometimes	Good	Agree	Normal	No	No	No	Not Suffering
Respondent 770	Female	26-35 Years	Post Graduation	University	Government	Immediately	More than 8 hours	Awake one time	No	Refreshed	Fresh and alert	Disagree	Average	Agree	Above normal	No	No	No	Not Suffering
Respondent 771	Female	25 or less than 25 Years	Graduation	College	Private	Took short time	Less than 7 hours	Continuously	No	Refreshed	Fresh and alert	Disagree	Good	Disagree	Normal	No	Sometimes	No	Not Suffering
Respondent 772	Male	25 or less than 25 Years	Graduation	College	Private	Took short time	Less than 7 hours	Continuously	No	Un refreshed	Sleepy/tired/irritable	Agree	Average	Agree	Normal	No	No	Yes	Not Suffering
Respondent 773	Male	25 or less than 25 Years	Post Graduation	College	Government	Took short time	7-8 hours	Continuously	No	Refreshed	Moderately active	Disagree	Good	Agree	Below normal	No	No	No	Others
Respondent 774	Female	26-35 Years	Graduation	University	Government	Took short time	Less than 7 hours	Continuously	Yes	Refreshed	Moderately active	Sometimes	Good	Agree	Above normal	No	No	No	Obesity
Respondent 775	Male	26-35 Years	Graduation	School	Private	Took short time	7-8 hours	Awake one time	Yes	Refreshed	Moderately active	Agree	Good	Agree	Above normal	No	Yes	Sometimes	Not Suffering
Respondent 776	Female	25 or less than 25 Years	Graduation	College	Private	Immediately	7-8 hours	Awake one time	Yes	Refreshed	Fresh and alert	Agree	Average	Agree	Above normal	No	No	Sometimes	Not Suffering
Respondent 777	Female	26-35 Years	Graduation	School	Private	Took short time	Less than 7 hours	Awake 2 or more times	Some times	Refreshed	Fresh and alert	Disagree	Good	Agree	Normal	No	No	No	Not Suffering
Respondent 778	Male	25 or less than 25 Years	Graduation	School	Private	Took short time	Less than 7 hours	Continuously	Some times	Tired	Sleepy/tired/irritable	Disagree	Average	Agree	Normal	Yes	No	Sometimes	Not Suffering
Respondent 779	Female	36-45 Years	Post Graduation	University	Government	Took long time	7-8 hours	Awake 2 or more times	No	Un refreshed	Sleepy/tired/irritable	Agree	Average	Disagree	Below normal	Yes	No	Sometimes	Others
Respondent 780	Male	36-45 Years	Post Graduation	School	Government	Took short time	7-8 hours	Awake one time	No	Refreshed	Fresh and alert	Disagree	Good	Sometimes	Normal	No	No	No	Not Suffering
Respondent 781	Female	26-35 Years	Graduation	College	Private	Took long time	7-8 hours	Continuously	No	Refreshed	Moderately active	Disagree	Average	Agree	Below normal	Yes	No	Sometimes	Others
Respondent 782	Male	26-35 Years	Post Graduation	University	Government	Took short time	7-8 hours	Awake one time	No	Refreshed	Fresh and alert	Disagree	Good	Agree	Normal	No	No	Sometimes	Not Suffering
Respondent 783	Female	36-45 Years	Post Graduation	University	Government	Took short time	7-8 hours	Continuously	No	Un refreshed	Fresh and alert	Disagree	Average	Disagree	Normal	Yes	No	Sometimes	Others
Respondent 784	Female	25 or less than 25 Years	Graduation	School	Government	Took short time	Less than 7 hours	Awake one time	No	Refreshed	Fresh and alert	Disagree	Good	Disagree	Normal	Yes	No	Sometimes	Sugar/Diabetes
Respondent 785	Female	25 or less than 25 Years	Graduation	School	Government	Immediately	7-8 hours	Awake one time	Yes	Refreshed	Fresh and alert	Agree	Good	Agree	Normal	No	Yes	No	Not Suffering
Respondent 786	Female	26-35 Years	Post Graduation	College	Government	Took short time	Less than 7 hours	Awake 2 or more times	No	Tired	Fresh and alert	Sometimes	Average	Agree	Normal	No	No	Sometimes	Others
Respondent 787	Female	25 or less than 25 Years	Post Graduation	School	Government	Took long time	Less than 7 hours	Awake 2 or more times	Yes	Un refreshed	Sleepy/tired/irritable	Agree	Average	Agree	Above normal	No	Sometimes	Sometimes	Not Suffering
Respondent 788	Female	25 or less than 25 Years	Graduation	College	Private	Took short time	7-8 hours	Continuously	Some times	Refreshed	Fresh and alert	Disagree	Good	Agree	Above normal	No	No	No	Not Suffering
Respondent 789	Male	26-35 Years	Post Graduation	College	Government	Took short time	Less than 7 hours	Awake one time	No	Refreshed	Fresh and alert	Disagree	Good	Agree	Normal	No	No	No	Not Suffering
Respondent 790	Male	26-35 Years	Post Graduation	College	Government	Immediately	Less than 7 hours	Continuously	No	Refreshed	Fresh and alert	Sometimes	Good	Agree	Normal	No	No	No	Others
Respondent 791	Male	More than 45 Years	Post Graduation	University	Government	Took short time	Less than 7 hours	Awake 2 or more times	Yes	Refreshed	Moderately active	Agree	Good	Agree	Normal	Yes	No	Sometimes	Not Suffering
Respondent 792	Male	More than 45 Years	Post Graduation	University	Government	Took short time	Less than 7 hours	Awake one time	Some times	Refreshed	Fresh and alert	Agree	Average	Agree	Normal	No	No	Sometimes	Asthma
Respondent 793	Male	26-35 Years	Graduation	University	Private	Immediately	Less than 7 hours	Continuously	Some times	Refreshed	Fresh and alert	Agree	Good	Disagree	Above normal	No	No	Sometimes	Not Suffering
Respondent 794	Female	25 or less than 25 Years	Post Graduation	University	Government	Took long time	Less than 7 hours	Continuously	Some times	Un refreshed	Moderately active	Sometimes	Good	Agree	Normal	No	No	Sometimes	Not Suffering
Respondent 795	Female	36-45 Years	Post Graduation	University	Government	Immediately	Less than 7 hours	Continuously	No	Tired	Moderately active	Disagree	Good	Disagree	Normal	No	No	Sometimes	Not Suffering
Respondent 796	Female	More than 45 Years	Post Graduation	University	Government	Immediately	7-8 hours	Awake one time	Yes	Refreshed	Moderately active	Disagree	Good	Disagree	Below normal	No	No	No	Not Suffering
Respondent 797	Male	26-35 Years	Post Graduation	University	Government	Took short time	Less than 7 hours	Continuously	No	Refreshed	Fresh and alert	Disagree	Good	Sometimes	Normal	No	No	No	Not Suffering
Respondent 798	Female	More than 45 Years	Post Graduation	University	Government	Took short time	7-8 hours	Awake one time	No	Tired	Moderately active	Disagree	Average	Agree	Below normal	No	No	No	Not Suffering
Respondent 799	Female	More than 45 Years	Post Graduation	College	Government	Took short time	Less than 7 hours	Awake 2 or more times	Yes	Refreshed	Fresh and alert	Disagree	Good	Disagree	Normal	No	No	No	Not Suffering
Respondent 800	Male	25 or less than 25 Years	Graduation	College	Private	Took short time	7-8 hours	Continuously	No	Refreshed	Fresh and alert	Disagree	Good	Disagree	Normal	No	No	Sometimes	Myopia
Respondent 801	Female	36-45 Years	Post Graduation	College	Government	Took short time	7-8 hours	Continuously	Yes	Tired	Moderately active	Agree	Average	Disagree	Above normal	No	No	Sometimes	Not Suffering
Respondent 802	Male	25 or less than 25 Years	Graduation	College	Private	Took short time	7-8 hours	Continuously	No	Refreshed	Fresh and alert	Sometimes	Good	Agree	Normal	No	No	Sometimes	Not Suffering
Respondent 803	Male	36-45 Years	Post Graduation	University	Government	Took long time	Less than 7 hours	Awake 2 or more times	Yes	Refreshed	Fresh and alert	Disagree	Good	Sometimes	Normal	No	No	No	Not Suffering
Respondent 804	Male	26-35 Years	Post Graduation	University	Government	Immediately	More than 8 hours	Awake one time	No	Refreshed	Fresh and alert	Disagree	Average	Sometimes	Normal	No	No	Sometimes	Not Suffering
Respondent 805	Female	26-35 Years	Graduation	University	Government	Immediately	More than 8 hours	Awake one time	No	Refreshed	Fresh and alert	Agree	Good	Agree	Below normal	Yes	No	No	Not Suffering
Respondent 806	Male	26-35 Years	Graduation	College	Private	Took short time	Less than 7 hours	Continuously	No	Refreshed	Fresh and alert	Disagree	Good	Disagree	Normal	No	Sometimes	No	Not Suffering
Respondent 807	Male	25 or less than 25 Years	Graduation	College	Private	Took short time	Less than 7 hours	Continuously	No	Un refreshed	Sleepy/tired/irritable	Agree	Average	Agree	Normal	No	No	Yes	Not Suffering
Respondent 808	Male	26-35 Years	Post Graduation	University	Government	Took short time	7-8 hours	Continuously	No	Refreshed	Moderately active	Disagree	Good	Sometimes	Normal	No	No	No	Others
Respondent 809	Female	26-35 Years	Graduation	University	Government	Immediately	More than 8 hours	Awake one time	No	Refreshed	Fresh and alert	Agree	Good	Agree	Below normal	Yes	No	No	Not Suffering
Respondent 810	Female	36-45 Years	Post Graduation	University	Government	Took short time	Less than 7 hours	Continuously	No	Refreshed	Moderately active	Agree	Average	Agree	Below normal	Yes	No	Sometimes	Not Suffering
Respondent 811	Female	36-45 Years	Post Graduation	College	Government	Took short time	7-8 hours	Continuously	No	Tired	Sleepy/tired/irritable	Agree	Average	Disagree	Normal	Yes	No	Yes	Others
Respondent 812	Female	26-35 Years	Graduation	School	Private	Took short time	Less than 7 hours	Continuously	No	Refreshed	Fresh and alert	Disagree	Good	Agree	Normal	No	No	No	Not Suffering
Respondent 813	Male	36-45 Years	Post Graduation	School	Government	Took short time	Less than 7 hours	Awake one time	No	Un refreshed	Sleepy/tired/irritable	Agree	Average	Agree	Above normal	Yes	No	No	Others
Respondent 814	Female	36-45 Years	Graduation	University	Private	Took short time	More than 8 hours	Awake one time	No	Refreshed	Fresh and alert	Disagree	Good	Disagree	Above normal	No	No	No	Not Suffering
Respondent 815	Male	36-45 Years	Graduation	School	Private	Immediately	More than 8 hours	Continuously	No	Tired	Sleepy/tired/irritable	Agree	Average	Disagree	Normal	Not now but suffered in past	No	Yes	Others
Respondent 816	Female	25 or less than 25 Years	Post Graduation	College	Government	Immediately	Less than 7 hours	Continuously	No	Refreshed	Fresh and alert	Sometimes	Good	Sometimes	Normal	No	No	No	Headache or Migraine
Respondent 817	Female	25 or less than 25 Years	Graduation	School	Private	Immediately	Less than 7 hours	Continuously	No	Refreshed	Fresh and alert	Sometimes	Good	Agree	Normal	No	No	No	Stomach Problem
Respondent 818	Female	25 or less than 25 Years	Graduation	School	Private	Took short time	Less than 7 hours	Awake one time	No	Refreshed	Moderately active	Agree	Good	Sometimes	Normal	No	No	Yes	Depression
Respondent 819	Female	36-45 Years	Graduation	College	Government	Immediately	7-8 hours	Awake one time	No	Tired	Moderately active	Agree	Average	Agree	Normal	No	No	No	Headache or Migraine
Respondent 820	Female	26-35 Years	Graduation	College	Government	Immediately	7-8 hours	Awake one time	No	Refreshed	Sleepy/tired/irritable	Disagree	Good	Agree	Normal	Yes	No	Yes	Depression
Respondent 821	Female	26-35 Years	Graduation	College	Government	Immediately	7-8 hours	Awake one time	No	Refreshed	Sleepy/tired/irritable	Disagree	Good	Agree	Normal	Yes	No	Yes	Depression
Respondent 822	Female	26-35 Years	Post Graduation	College	Government	Immediately	7-8 hours	Awake one time	No	Refreshed	Sleepy/tired/irritable	Disagree	Good	Agree	Normal	Yes	No	Yes	Not Suffering
Respondent 823	Female	25 or less than 25 Years	Graduation	College	Private	Immediately	Less than 7 hours	Awake one time	No	Refreshed	Moderately active	Disagree	Average	Agree	Above normal	No	Sometimes	Yes	Not Suffering
Respondent 824	Female	25 or less than 25 Years	Graduation	College	Private	Took short time	Less than 7 hours	Awake one time	Yes	Refreshed	Fresh and alert	Sometimes	Good	Disagree	Below normal	No	No	Sometimes	Not Suffering
Respondent 825	Female	25 or less than 25 Years	Graduation	College	Private	Took long time	Less than 7 hours	Awake 2 or more times	Yes	Tired	Fresh and alert	Disagree	Good	Agree	Normal	Yes	No	Sometimes	Not Suffering
Respondent 826	Female	36-45 Years	Graduation	College	Private	Took short time	More than 8 hours	Awake one time	Yes	Un refreshed	Sleepy/tired/irritable	Sometimes	Average	Agree	Below normal	No	No	No	Not Suffering
Respondent 827	Female	26-35 Years	Graduation	School	Private	Took short time	Less than 7 hours	Continuously	Some times	Refreshed	Fresh and alert	Disagree	Good	Agree	Above normal	No	No	Sometimes	Not Suffering
Respondent 828	Female	26-35 Years	Graduation	College	Government	Took short time	7-8 hours	Continuously	Some times	Refreshed	Fresh and alert	Disagree	Average	Sometimes	Above normal	No	Yes	No	Not Suffering
Respondent 829	Female	26-35 Years	Graduation	School	Private	Immediately	7-8 hours	Awake 2 or more times	No	Refreshed	Fresh and alert	Agree	Average	Sometimes	Above normal	No	No	Sometimes	Not Suffering
Respondent 830	Male	26-35 Years	Graduation	School	Private	Immediately	7-8 hours	Awake 2 or more times	No	Refreshed	Fresh and alert	Agree	Average	Sometimes	Below normal	No	No	Sometimes	Not Suffering
Respondent 831	Male	26-35 Years	Graduation	College	Government	Took long time	Less than 7 hours	Continuously	No	Un refreshed	Fresh and alert	Disagree	Good	Sometimes	Normal	Yes	No	Sometimes	Not Suffering
Respondent 832	Male	26-35 Years	Graduation	College	Private	Took short time	7-8 hours	Continuously	No	Refreshed	Moderately active	Agree	Average	Disagree	Below normal	No	No	Sometimes	Not Suffering
Respondent 833	Female	25 or less than 25 Years	Graduation	College	Private	Took short time	7-8 hours	Awake one time	No	Refreshed	Moderately active	Sometimes	Good	Agree	Normal	No	No	No	Not Suffering
Respondent 834	Female	25 or less than 25 Years	Graduation	College	Private	Took short time	Less than 7 hours	Awake 2 or more times	Yes	Tired	Moderately active	Sometimes	Good	Agree	Above normal	No	No	No	Not Suffering
Respondent 835	Female	25 or less than 25 Years	Graduation	College	Government	Took long time	7-8 hours	Awake 2 or more times	No	Tired	Moderately active	Agree	Average	Agree	Above normal	Yes	Sometimes	Sometimes	Others
Respondent 836	Female	25 or less than 25 Years	Graduation	School	Government	Immediately	7-8 hours	Awake one time	Yes	Refreshed	Fresh and alert	Disagree	Average	Sometimes	Above normal	No	No	No	Not Suffering
Respondent 837	Female	26-35 Years	Graduation	School	Government	Took short time	7-8 hours	Continuously	Some times	Refreshed	Fresh and alert	Sometimes	Good	Agree	Normal	No	No	No	Others
Respondent 838	Female	36-45 Years	Graduation	School	Government	Took long time	Less than 7 hours	Awake 2 or more times	No	Tired	Moderately active	Sometimes	Average	Agree	Below normal	Yes	No	Sometimes	Others
Respondent 839	Male	26-35 Years	Graduation	College	Government	Immediately	Less than 7 hours	Awake one time	Some times	Tired	Moderately active	Agree	Average	Agree	Normal	No	No	No	Headache or Migraine
Respondent 840	Male	25 or less than 25 Years	Graduation	School	Government	Immediately	Less than 7 hours	Awake one time	No	Refreshed	Sleepy/tired/irritable	Disagree	Good	Agree	Normal	Yes	No	Yes	Depression
Respondent 841	Male	25 or less than 25 Years	Post Graduation	University	Government	Immediately	7-8 hours	Awake one time	No	Refreshed	Sleepy/tired/irritable	Disagree	Good	Agree	Normal	Yes	No	Yes	Not Suffering
Respondent 842	Male	25 or less than 25 Years	Graduation	College	Private	Immediately	Less than 7 hours	Awake one time	No	Refreshed	Moderately active	Disagree	Average	Agree	Above normal	No	Sometimes	Yes	Not Suffering
Respondent 843	Male	36-45 Years	Graduation	College	Private	Took long time	Less than 7 hours	Awake 2 or more times	Yes	Tired	Fresh and alert	Disagree	Good	Agree	Normal	Yes	No	Sometimes	Not Suffering
Respondent 844	Male	25 or less than 25 Years	Graduation	College	Private	Took short time	Less than 7 hours	Awake one time	Yes	Refreshed	Fresh and alert	Sometimes	Good	Disagree	Normal	No	No	Sometimes	Not Suffering
Respondent 845	Male	26-35 Years	Graduation	College	Private	Took short time	More than 8 hours	Awake one time	Yes	Un refreshed	Sleepy/tired/irritable	Sometimes	Average	Agree	Below normal	No	No	No	Not Suffering
Respondent 846	Male	26-35 Years	Graduation	School	Private	Took short time	Less than 7 hours	Continuously	Some times	Refreshed	Fresh and alert	Disagree	Good	Agree	Above normal	No	No	Sometimes	Not Suffering
Respondent 847	Male	25 or less than 25 Years	Graduation	School	Private	Immediately	7-8 hours	Awake 2 or more times	No	Refreshed	Fresh and alert	Agree	Average	Sometimes	Below normal	No	No	Sometimes	Not Suffering
Respondent 848	Male	36-45 Years	Graduation	College	Government	Took long time	Less than 7 hours	Continuously	No	Un refreshed	Fresh and alert	Disagree	Good	Sometimes	Normal	Yes	No	Sometimes	Not Suffering
Respondent 849	Female	26-35 Years	Graduation	College	Private	Took short time	7-8 hours	Continuously	No	Refreshed	Moderately active	Agree	Average	Disagree	Below normal	No	No	Sometimes	Not Suffering
Respondent 850	Male	26-35 Years	Graduation	College	Private	Took short time	7-8 hours	Awake one time	No	Refreshed	Moderately active	Sometimes	Good	Agree	Normal	No	No	No	Not Suffering
Respondent 851	Male	26-35 Years	Graduation	School	Private	Took short time	Less than 7 hours	Awake 2 or more times	Yes	Tired	Moderately active	Sometimes	Good	Agree	Above normal	No	No	No	Not Suffering
Respondent 852	Male	26-35 Years	Graduation	School	Private	Took short time	Less than 7 hours	Awake 2 or more times	Yes	Tired	Moderately active	Sometimes	Good	Agree	Above normal	No	No	No	Not Suffering
Respondent 853	Male	More than 45 Years	Graduation	College	Government	Took long time	7-8 hours	Awake 2 or more times	No	Tired	Moderately active	Agree	Average	Agree	Above normal	Yes	Sometimes	Sometimes	Others
Respondent 854	Male	26-35 Years	Graduation	School	Government	Immediately	7-8 hours	Awake one time	Yes	Refreshed	Fresh and alert	Disagree	Average	Sometimes	Above normal	No	No	No	Not Suffering
Respondent 855	Male	36-45 Years	Graduation	College	Private	Took short time	7-8 hours	Awake one time	No	Refreshed	Moderately active	Sometimes	Good	Agree	Normal	No	No	No	Not Suffering
Respondent 856	Male	26-35 Years	Graduation	School	Government	Took short time	7-8 hours	Continuously	Some times	Refreshed	Fresh and alert	Sometimes	Good	Agree	Normal	No	No	No	Others
Respondent 857	Female	26-35 Years	Graduation	College	Private	Took short time	7-8 hours	Continuously	No	Refreshed	Moderately active	Agree	Average	Disagree	Below normal	No	No	Sometimes	Not Suffering
Respondent 858	Male	25 or less than 25 Years	Graduation	School	Government	Took long time	Less than 7 hours	Awake 2 or more times	No	Tired	Moderately active	Sometimes	Average	Agree	Below normal	Yes	No	Sometimes	Not Suffering
Respondent 859	Male	More than 45 Years	Graduation	College	Government	Took short time	More than 8 hours	Continuously	No	Refreshed	Fresh and alert	Disagree	Average	Disagree	Normal	No	No	No	Not Suffering
Respondent 860	Male	25 or less than 25 Years	Graduation	School	Government	Took short time	7-8 hours	Awake one time	Yes	Refreshed	Moderately active	Disagree	Average	Sometimes	Normal	No	No	No	Not Suffering
Respondent 861	Female	25 or less than 25 Years	Graduation	College	Government	Took long time	Less than 7 hours	Continuously	No	Un refreshed	Fresh and alert	Disagree	Good	Sometimes	Normal	Yes	No	Sometimes	Not Suffering
Respondent 862	Male	26-35 Years	Graduation	School	Private	Immediately	Less than 7 hours	Awake one time	Some times	Refreshed	Sleepy/tired/irritable	Sometimes	Average	Sometimes	Normal	Yes	No	Sometimes	Not Suffering
Respondent 863	Female	More than 45 Years	Graduation	School	Private	Immediately	7-8 hours	Awake 2 or more times	No	Refreshed	Fresh and alert	Agree	Average	Sometimes	Below normal	No	No	Sometimes	Not Suffering
Respondent 864	Male	36-45 Years	Post Graduation	College	Government	Took short time	Less than 7 hours	Awake one time	Some times	Refreshed	Sleepy/tired/irritable	Sometimes	Average	Sometimes	Above normal	Yes	No	No	Not Suffering
Respondent 865	Male	More than 45 Years	Graduation	College	Government	Immediately	Less than 7 hours	Awake one time	Yes	Refreshed	Fresh and alert	Sometimes	Good	Disagree	Normal	No	No	No	Not Suffering
Respondent 866	Male	More than 45 Years	Graduation	School	Private	Immediately	Less than 7 hours	Continuously	No	Un refreshed	Moderately active	Sometimes	Good	Agree	Above normal	No	No	Sometimes	Not Suffering
Respondent 867	Female	36-45 Years	Graduation	School	Private	Immediately	7-8 hours	Awake 2 or more times	No	Refreshed	Fresh and alert	Agree	Average	Sometimes	Above normal	No	No	Sometimes	Not Suffering
Respondent 868	Male	36-45 Years	Graduation	College	Government	Took short time	Less than 7 hours	Awake one time	Yes	Refreshed	Moderately active	Disagree	Average	Agree	Above normal	No	No	No	Not Suffering
Respondent 869	Male	36-45 Years	Graduation	College	Government	Took short time	7-8 hours	Continuously	Some times	Refreshed	Fresh and alert	Disagree	Average	Sometimes	Above normal	Yes	Yes	No	Not Suffering
Respondent 870	Male	25 or less than 25 Years	Graduation	College	Government	Took short time	7-8 hours	Continuously	Some times	Refreshed	Fresh and alert	Disagree	Average	Sometimes	Above normal	No	Yes	No	Not Suffering
Respondent 871	Female	More than 45 Years	Graduation	School	Private	Immediately	7-8 hours	Awake 2 or more times	No	Refreshed	Fresh and alert	Agree	Average	Sometimes	Above normal	No	No	Sometimes	Not Suffering
Respondent 872	Male	More than 45 Years	Graduation	College	Government	Took long time	7-8 hours	Awake 2 or more times	No	Tired	Moderately active	Agree	Average	Agree	Above normal	Yes	Sometimes	Sometimes	Others
Respondent 873	Male	26-35 Years	Graduation	School	Private	Took short time	Less than 7 hours	Awake 2 or more times	Yes	Tired	Moderately active	Sometimes	Good	Agree	Above normal	No	No	No	Not Suffering
Respondent 874	Male	26-35 Years	Graduation	College	Private	Took short time	7-8 hours	Awake one time	No	Refreshed	Moderately active	Sometimes	Good	Agree	Normal	No	No	No	Not Suffering
Respondent 875	Male	36-45 Years	Graduation	College	Private	Took short time	7-8 hours	Continuously	No	Refreshed	Moderately active	Agree	Average	Disagree	Below normal	No	No	Sometimes	Not Suffering
Respondent 876	Male	25 or less than 25 Years	Graduation	College	Government	Took long time	Less than 7 hours	Continuously	No	Un refreshed	Fresh and alert	Disagree	Good	Sometimes	Normal	Yes	No	Sometimes	Not Suffering
Respondent 877	Male	36-45 Years	Graduation	School	Private	Immediately	7-8 hours	Awake 2 or more times	No	Refreshed	Fresh and alert	Agree	Average	Sometimes	Below normal	No	No	Sometimes	Not Suffering
Respondent 878	Male	36-45 Years	Graduation	School	Private	Immediately	7-8 hours	Awake 2 or more times	No	Refreshed	Fresh and alert	Agree	Average	Sometimes	Above normal	No	No	Sometimes	Not Suffering
Respondent 879	Male	26-35 Years	Graduation	College	Government	Took short time	7-8 hours	Continuously	Some times	Refreshed	Fresh and alert	Disagree	Average	Sometimes	Above normal	No	Yes	No	Not Suffering
Respondent 880	Male	36-45 Years	Graduation	College	Government	Took long time	Less than 7 hours	Awake 2 or more times	Yes	Un refreshed	Moderately active	Sometimes	Average	Agree	Above normal	No	No	Sometimes	Not Suffering
Respondent 881	Male	26-35 Years	Graduation	College	Government	Took short time	Less than 7 hours	Awake one time	Yes	Refreshed	Moderately active	Disagree	Average	Agree	Above normal	No	No	No	Not Suffering
Respondent 882	Male	More than 45 Years	Post Graduation	College	Government	Took short time	7-8 hours	Awake one time	No	Refreshed	Fresh and alert	Sometimes	Average	Disagree	Above normal	Yes	No	Yes	Others
Respondent 883	Male	26-35 Years	Post Graduation	School	Private	Took short time	Less than 7 hours	Continuously	No	Refreshed	Moderately active	Sometimes	Average	Disagree	Normal	No	No	No	Not Suffering
Respondent 884	Male	More than 45 Years	Graduation	School	Government	Immediately	7-8 hours	Continuously	No	Refreshed	Fresh and alert	Sometimes	Good	Sometimes	Normal	No	No	No	Not Suffering
Respondent 885	Male	25 or less than 25 Years	Post Graduation	College	Government	Took short time	Less than 7 hours	Continuously	No	Refreshed	Fresh and alert	Disagree	Good	Agree	Below normal	Yes	Yes	No	Not Suffering
Respondent 886	Male	25 or less than 25 Years	Graduation	School	Private	Took short time	More than 8 hours	Awake one time	No	Refreshed	Fresh and alert	Sometimes	Average	Agree	Above normal	No	No	Sometimes	Not Suffering
Respondent 887	Male	25 or less than 25 Years	Post Graduation	School	Government	Took short time	7-8 hours	Awake 2 or more times	Yes	Refreshed	Sleepy/tired/irritable	Disagree	Average	Sometimes	Above normal	No	No	No	Not Suffering
Respondent 888	Male	25 or less than 25 Years	Graduation	College	Government	Took long time	Less than 7 hours	Awake 2 or more times	Yes	Un refreshed	Moderately active	Sometimes	Average	Agree	Above normal	No	No	Sometimes	Not Suffering
Respondent 889	Male	25 or less than 25 Years	Graduation	College	Government	Took short time	Less than 7 hours	Awake one time	Yes	Refreshed	Moderately active	Disagree	Average	Agree	Above normal	No	No	No	Not Suffering
Respondent 890	Male	25 or less than 25 Years	Graduation	School	Private	Immediately	Less than 7 hours	Continuously	No	Un refreshed	Moderately active	Sometimes	Good	Agree	Below normal	No	No	Sometimes	Not Suffering
Respondent 891	Male	25 or less than 25 Years	Graduation	College	Government	Immediately	Less than 7 hours	Awake one time	Yes	Refreshed	Fresh and alert	Sometimes	Good	Disagree	Normal	No	No	No	Not Suffering
Respondent 892	Male	25 or less than 25 Years	Post Graduation	University	Government	Immediately	7-8 hours	Continuously	No	Refreshed	Moderately active	Sometimes	Good	Agree	Normal	No	No	No	Not Suffering
Respondent 893	Male	25 or less than 25 Years	Post Graduation	College	Government	Took short time	Less than 7 hours	Awake one time	Some times	Refreshed	Sleepy/tired/irritable	Sometimes	Average	Sometimes	Below normal	Yes	No	No	Not Suffering
Respondent 894	Female	26-35 Years	Graduation	School	Private	Immediately	Less than 7 hours	Awake one time	Some times	Refreshed	Sleepy/tired/irritable	Sometimes	Average	Sometimes	Normal	Yes	No	Sometimes	Not Suffering
Respondent 895	Male	25 or less than 25 Years	Post Graduation	College	Government	Took short time	Less than 7 hours	Awake one time	Some times	Refreshed	Fresh and alert	Disagree	Good	Disagree	Normal	No	No	No	Not Suffering
Respondent 896	Male	36-45 Years	Graduation	School	Government	Took short time	7-8 hours	Awake one time	Yes	Refreshed	Moderately active	Disagree	Average	Sometimes	Normal	No	No	No	Not Suffering
Respondent 897	Male	26-35 Years	Graduation	College	Government	Took short time	More than 8 hours	Continuously	No	Refreshed	Fresh and alert	Disagree	Average	Disagree	Normal	No	No	No	Stomach Problem
Respondent 898	Male	36-45 Years	Graduation	School	Government	Took long time	Less than 7 hours	Awake 2 or more times	No	Tired	Moderately active	Sometimes	Average	Agree	Below normal	Yes	No	Sometimes	Others
Respondent 899	Male	More than 45 Years	Graduation	School	Government	Immediately	7-8 hours	Awake one time	Yes	Refreshed	Fresh and alert	Disagree	Average	Sometimes	Above normal	No	No	No	Not Suffering
Respondent 900	Male	25 or less than 25 Years	Graduation	College	Government	Took long time	7-8 hours	Awake 2 or more times	No	Tired	Moderately active	Agree	Average	Agree	Above normal	Yes	Sometimes	Sometimes	Not Suffering
Respondent 901	Male	25 or less than 25 Years	Graduation	School	Private	Took short time	Less than 7 hours	Awake 2 or more times	Yes	Tired	Moderately active	Sometimes	Good	Agree	Above normal	No	No	No	Not Suffering
Respondent 902	Male	25 or less than 25 Years	Graduation	College	Private	Took short time	7-8 hours	Awake one time	No	Refreshed	Moderately active	Sometimes	Good	Agree	Normal	No	No	No	Not Suffering
Respondent 903	Male	25 or less than 25 Years	Graduation	College	Private	Took short time	7-8 hours	Continuously	No	Refreshed	Moderately active	Agree	Average	Disagree	Below normal	No	No	Sometimes	Not Suffering
Respondent 904	Male	25 or less than 25 Years	Graduation	College	Government	Took long time	Less than 7 hours	Continuously	No	Un refreshed	Fresh and alert	Disagree	Good	Sometimes	Normal	Yes	No	Sometimes	Not Suffering
Respondent 905	Male	25 or less than 25 Years	Graduation	School	Private	Immediately	7-8 hours	Awake 2 or more times	No	Refreshed	Fresh and alert	Agree	Average	Sometimes	Below normal	No	No	Sometimes	Not Suffering
Respondent 906	Female	25 or less than 25 Years	Graduation	School	Private	Immediately	7-8 hours	Awake 2 or more times	No	Refreshed	Fresh and alert	Agree	Average	Sometimes	Above normal	No	No	Sometimes	Not Suffering
Respondent 907	Male	25 or less than 25 Years	Graduation	College	Government	Took short time	7-8 hours	Continuously	Some times	Refreshed	Fresh and alert	Disagree	Average	Sometimes	Above normal	No	Yes	No	Not Suffering
Respondent 908	Female	25 or less than 25 Years	Graduation	School	Private	Took short time	Less than 7 hours	Continuously	Some times	Refreshed	Fresh and alert	Disagree	Good	Agree	Above normal	No	No	Sometimes	Not Suffering
Respondent 909	Male	26-35 Years	Graduation	College	Private	Took short time	More than 8 hours	Awake one time	Yes	Un refreshed	Sleepy/tired/irritable	Sometimes	Average	Agree	Below normal	No	No	No	Not Suffering
Respondent 910	Male	25 or less than 25 Years	Graduation	College	Private	Took long time	Less than 7 hours	Awake 2 or more times	Yes	Tired	Fresh and alert	Disagree	Good	Agree	Normal	Yes	No	Sometimes	Not Suffering
Respondent 911	Male	36-45 Years	Graduation	College	Private	Took short time	Less than 7 hours	Awake one time	Yes	Refreshed	Fresh and alert	Sometimes	Good	Disagree	Normal	No	No	Sometimes	Not Suffering
Respondent 912	Male	26-35 Years	Graduation	College	Private	Immediately	Less than 7 hours	Awake one time	No	Refreshed	Moderately active	Disagree	Average	Agree	Above normal	No	Sometimes	Yes	Not Suffering
Respondent 913	Male	36-45 Years	Post Graduation	College	Government	Immediately	7-8 hours	Awake one time	No	Refreshed	Sleepy/tired/irritable	Disagree	Good	Agree	Normal	Yes	No	Yes	Not Suffering
Respondent 914	Male	More than 45 Years	Graduation	School	Government	Immediately	7-8 hours	Awake one time	No	Refreshed	Sleepy/tired/irritable	Disagree	Good	Agree	Normal	Yes	No	Yes	Depression
Respondent 915	Male	36-45 Years	Graduation	College	Government	Immediately	Less than 7 hours	Awake one time	No	Tired	Moderately active	Agree	Average	Agree	Normal	No	No	No	Headache or Migraine
Respondent 916	Male	26-35 Years	Graduation	College	Government	Immediately	Less than 7 hours	Awake one time	No	Tired	Moderately active	Agree	Average	Agree	Normal	No	No	No	Headache or Migraine
Respondent 917	Male	More than 45 Years	Graduation	School	Private	Immediately	Less than 7 hours	Awake one time	No	Tired	Moderately active	Agree	Average	Agree	Below normal	No	No	No	Headache or Migraine
Respondent 918	Female	25 or less than 25 Years	Graduation	College	Private	Immediately	7-8 hours	Awake one time	No	Refreshed	Fresh and alert	Sometimes	Average	Agree	Normal	No	No	Sometimes	Not Suffering
Respondent 919	Male	25 or less than 25 Years	Graduation	College	Private	Took short time	Less than 7 hours	Awake 2 or more times	No	Refreshed	Fresh and alert	Disagree	Good	Agree	Normal	No	No	Sometimes	Not Suffering
Respondent 920	Male	25 or less than 25 Years	Graduation	College	Private	Took short time	Less than 7 hours	Continuously	No	Tired	Sleepy/tired/irritable	Disagree	Average	Agree	Normal	Yes	No	No	Not Suffering
Respondent 921	Male	26-35 Years	Post Graduation	University	Government	Took long time	7-8 hours	Awake 2 or more times	No	Un refreshed	Sleepy/tired/irritable	Agree	Average	Disagree	Normal	Yes	No	Sometimes	Others
Respondent 922	Male	25 or less than 25 Years	Graduation	College	Private	Took long time	7-8 hours	Continuously	No	Refreshed	Moderately active	Disagree	Average	Disagree	Normal	Yes	No	No	Others
Respondent 923	Male	26-35 Years	Graduation	College	Government	Took short time	More than 8 hours	Continuously	No	Refreshed	Fresh and alert	Disagree	Average	Disagree	Normal	No	No	No	Stomach Problem
Respondent 924	Female	36-45 Years	Graduation	School	Government	Took short time	7-8 hours	Awake one time	Yes	Refreshed	Moderately active	Disagree	Average	Sometimes	Normal	No	No	No	Not Suffering
Respondent 925	Female	More than 45 Years	Post Graduation	College	Government	Took short time	Less than 7 hours	Awake one time	Some times	Refreshed	Fresh and alert	Disagree	Good	Disagree	Normal	No	No	No	Not Suffering
Respondent 926	Female	36-45 Years	Graduation	School	Private	Immediately	Less than 7 hours	Awake one time	Some times	Refreshed	Sleepy/tired/irritable	Sometimes	Average	Sometimes	Normal	Yes	No	Sometimes	Not Suffering
Respondent 927	Female	26-35 Years	Post Graduation	College	Government	Took short time	Less than 7 hours	Awake one time	Some times	Refreshed	Sleepy/tired/irritable	Sometimes	Average	Sometimes	Above normal	Yes	No	No	Not Suffering
Respondent 928	Female	36-45 Years	Post Graduation	University	Government	Immediately	7-8 hours	Continuously	No	Refreshed	Moderately active	Sometimes	Good	Agree	Normal	No	No	No	Not Suffering
Respondent 929	Female	25 or less than 25 Years	Graduation	College	Government	Immediately	Less than 7 hours	Awake one time	Yes	Refreshed	Fresh and alert	Disagree	Good	Disagree	Normal	No	No	No	Not Suffering
Respondent 930	Male	25 or less than 25 Years	Graduation	School	Private	Immediately	Less than 7 hours	Continuously	No	Un refreshed	Moderately active	Sometimes	Good	Agree	Below normal	No	No	Sometimes	Not Suffering
Respondent 931	Male	25 or less than 25 Years	Graduation	College	Government	Took short time	Less than 7 hours	Awake one time	Yes	Refreshed	Moderately active	Disagree	Average	Agree	Above normal	No	No	No	Not Suffering
Respondent 932	Female	25 or less than 25 Years	Graduation	College	Government	Took long time	Less than 7 hours	Awake 2 or more times	Yes	Un refreshed	Moderately active	Sometimes	Average	Agree	Above normal	No	No	Sometimes	Not Suffering
Respondent 933	Female	25 or less than 25 Years	Post Graduation	School	Government	Took short time	7-8 hours	Awake 2 or more times	Yes	Refreshed	Sleepy/tired/irritable	Disagree	Average	Sometimes	Above normal	No	No	No	Not Suffering
Respondent 934	Male	25 or less than 25 Years	Graduation	School	Private	Took short time	More than 8 hours	Awake one time	No	Refreshed	Fresh and alert	Sometimes	Average	Agree	Above normal	No	No	Sometimes	Not Suffering
Respondent 935	Female	More than 45 Years	Post Graduation	College	Government	Took short time	Less than 7 hours	Continuously	No	Refreshed	Fresh and alert	Disagree	Average	Agree	Below normal	Yes	No	No	Not Suffering
Respondent 936	Female	26-35 Years	Graduation	School	Government	Immediately	7-8 hours	Continuously	No	Refreshed	Fresh and alert	Sometimes	Good	Sometimes	Normal	No	No	No	Not Suffering
Respondent 937	Female	36-45 Years	Graduation	School	Government	Took short time	Less than 7 hours	Awake one time	No	Refreshed	Moderately active	Sometimes	Good	Agree	Below normal	No	Yes	No	Others
Respondent 938	Male	36-45 Years	Graduation	University	Private	Took short time	More than 8 hours	Awake 2 or more times	Yes	Refreshed	Moderately active	Agree	Good	Disagree	Normal	No	No	No	Not Suffering
Respondent 939	Female	26-35 Years	Graduation	School	Private	Took short time	7-8 hours	Continuously	Yes	Refreshed	Fresh and alert	Disagree	Good	Agree	Normal	No	No	No	Not Suffering
Respondent 940	Male	26-35 Years	Post Graduation	College	Government	Took short time	Less than 7 hours	Awake one time	No	Refreshed	Moderately active	Sometimes	Average	Agree	Normal	Yes	Sometimes	Sometimes	Not Suffering
Respondent 941	Female	36-45 Years	Post Graduation	School	Government	Took short time	7-8 hours	Continuously	No	Refreshed	Moderately active	Disagree	Average	Disagree	Normal	No	No	Sometimes	Not Suffering
Respondent 942	Female	More than 45 Years	Post Graduation	School	Government	Took short time	7-8 hours	Continuously	No	Refreshed	Moderately active	Disagree	Average	Agree	Normal	Yes	No	No	Not Suffering
Respondent 943	Male	26-35 Years	Graduation	School	Government	Took short time	7-8 hours	Continuously	Yes	Refreshed	Fresh and alert	Disagree	Good	Agree	Normal	No	No	Sometimes	Not Suffering
Respondent 944	Female	36-45 Years	Post Graduation	College	Government	Took short time	Less than 7 hours	Awake one time	No	Un refreshed	Moderately active	Sometimes	Average	Agree	Above normal	No	No	Sometimes	Others
Respondent 945	Female	36-45 Years	Graduation	School	Private	Took long time	Less than 7 hours	Continuously	Some times	Tired	Sleepy/tired/irritable	Sometimes	Average	Agree	Below normal	No	No	No	Not Suffering
Respondent 946	Female	26-35 Years	Graduation	College	Government	Took short time	7-8 hours	Continuously	No	Refreshed	Moderately active	Sometimes	Good	Agree	Normal	No	No	Sometimes	Not Suffering
Respondent 947	Male	36-45 Years	Graduation	School	Private	Took short time	7-8 hours	Continuously	Yes	Refreshed	Moderately active	Sometimes	Good	Sometimes	Below normal	Yes	No	Sometimes	Not Suffering
Respondent 948	Female	26-35 Years	Graduation	College	Government	Took long time	Less than 7 hours	Awake 2 or more times	No	Un refreshed	Sleepy/tired/irritable	Agree	Bad	Agree	Normal	Yes	No	Yes	Not Suffering
Respondent 949	Female	More than 45 Years	Post Graduation	University	Government	Took short time	7-8 hours	Awake 2 or more times	Some times	Un refreshed	Moderately active	Agree	Average	Agree	Above normal	No	No	Sometimes	Not Suffering
Respondent 950	Female	More than 45 Years	Post Graduation	University	Government	Took long time	Less than 7 hours	Awake 2 or more times	No	Tired	Sleepy/tired/irritable	Agree	Average	Agree	Normal	Yes	Yes	Yes	Others
Respondent 951	Female	26-35 Years	Graduation	School	Private	Took long time	7-8 hours	Awake 2 or more times	Yes	Refreshed	Fresh and alert	Sometimes	Good	Agree	Normal	No	Sometimes	Sometimes	Not Suffering
Respondent 952	Female	More than 45 Years	Post Graduation	College	Government	Took short time	7-8 hours	Awake one time	No	Refreshed	Moderately active	Sometimes	Good	Agree	Normal	No	No	Sometimes	Not Suffering
Respondent 953	Male	26-35 Years	Graduation	College	Government	Took short time	7-8 hours	Continuously	No	Refreshed	Fresh and alert	Sometimes	Good	Agree	Above normal	No	No	No	Not Suffering
Respondent 954	Male	26-35 Years	Graduation	School	Government	Took short time	7-8 hours	Continuously	Yes	Refreshed	Fresh and alert	Sometimes	Good	Agree	Below normal	No	No	Sometimes	Not Suffering
Respondent 955	Male	26-35 Years	Graduation	School	Private	Took long time	More than 8 hours	Awake 2 or more times	Some times	Tired	Fresh and alert	Sometimes	Average	Agree	Normal	Yes	No	Sometimes	Not Suffering
Respondent 956	Female	25 or less than 25 Years	Graduation	College	Private	Immediately	Less than 7 hours	Continuously	Some times	Refreshed	Moderately active	Agree	Average	Agree	Below normal	Yes	No	Yes	Not Suffering
Respondent 957	Female	26-35 Years	Post Graduation	University	Government	Took short time	Less than 7 hours	Awake 2 or more times	No	Tired	Sleepy/tired/irritable	Sometimes	Average	Agree	Normal	Yes	No	Sometimes	Not Suffering
Respondent 958	Female	25 or less than 25 Years	Graduation	School	Private	Took short time	7-8 hours	Continuously	No	Refreshed	Fresh and alert	Disagree	Good	Sometimes	Above normal	No	No	Sometimes	Not Suffering
Respondent 959	Male	25 or less than 25 Years	Graduation	School	Private	Took short time	Less than 7 hours	Continuously	Some times	Refreshed	Fresh and alert	Agree	Average	Agree	Above normal	Yes	Yes	No	Not Suffering
Respondent 960	Female	25 or less than 25 Years	Graduation	College	Private	Took long time	More than 8 hours	Continuously	Yes	Un refreshed	Sleepy/tired/irritable	Agree	Bad	Disagree	Above normal	Yes	Yes	Sometimes	Not Suffering
Respondent 961	Male	26-35 Years	Graduation	College	Private	Immediately	7-8 hours	Continuously	Some times	Refreshed	Moderately active	Disagree	Average	Disagree	Normal	No	No	Sometimes	Not Suffering
Respondent 962	Female	25 or less than 25 Years	Graduation	College	Private	Took short time	7-8 hours	Continuously	No	Refreshed	Fresh and alert	Disagree	Good	Disagree	Below normal	No	No	No	Not Suffering
Respondent 963	Female	25 or less than 25 Years	Post Graduation	College	Government	Took short time	7-8 hours	Awake 2 or more times	No	Refreshed	Moderately active	Disagree	Good	Disagree	Normal	No	No	Sometimes	Not Suffering
Respondent 964	Male	36-45 Years	Graduation	School	Government	Took short time	7-8 hours	Continuously	Yes	Refreshed	Moderately active	Agree	Good	Disagree	Normal	No	No	Sometimes	Not Suffering
Respondent 965	Female	25 or less than 25 Years	Graduation	School	Government	Took long time	7-8 hours	Awake 2 or more times	No	Refreshed	Moderately active	Agree	Average	Agree	Normal	No	No	Sometimes	Not Suffering
Respondent 966	Female	26-35 Years	Graduation	School	Government	Immediately	7-8 hours	Continuously	Some times	Refreshed	Moderately active	Sometimes	Good	Sometimes	Normal	No	Yes	Sometimes	Not Suffering
Respondent 967	Female	More than 45 Years	Post Graduation	College	Government	Took short time	7-8 hours	Awake one time	Yes	Refreshed	Fresh and alert	Agree	Average	Agree	Above normal	No	No	Sometimes	Others
Respondent 968	Female	36-45 Years	Graduation	School	Government	Took short time	Less than 7 hours	Awake one time	Yes	Tired	Moderately active	Disagree	Good	Agree	Normal	Yes	No	Sometimes	Not Suffering
Respondent 969	Female	26-35 Years	Graduation	School	Government	Took long time	Less than 7 hours	Awake one time	No	Refreshed	Moderately active	Agree	Average	Disagree	Normal	Yes	No	Sometimes	Not Suffering
Respondent 970	Female	25 or less than 25 Years	Graduation	School	Government	Took long time	7-8 hours	Awake 2 or more times	No	Un refreshed	Moderately active	Sometimes	Average	Sometimes	Below normal	No	No	Sometimes	Not Suffering
Respondent 971	Female	26-35 Years	Graduation	School	Government	Took short time	7-8 hours	Continuously	Yes	Refreshed	Moderately active	Disagree	Average	Disagree	Above normal	No	No	Sometimes	Not Suffering
Respondent 972	Female	More than 45 Years	Post Graduation	University	Private	Took short time	7-8 hours	Continuously	No	Refreshed	Moderately active	Disagree	Average	Agree	Above normal	No	No	Sometimes	Not Suffering
Respondent 973	Male	25 or less than 25 Years	Graduation	School	Private	Took short time	Less than 7 hours	Continuously	No	Refreshed	Fresh and alert	Disagree	Good	Agree	Above normal	No	No	Sometimes	Not Suffering
Respondent 974	Female	25 or less than 25 Years	Graduation	School	Private	Took short time	More than 8 hours	Awake 2 or more times	No	Refreshed	Sleepy/tired/irritable	Agree	Average	Disagree	Below normal	No	No	Sometimes	Not Suffering
Respondent 975	Female	26-35 Years	Graduation	College	Private	Took long time	7-8 hours	Continuously	No	Un refreshed	Moderately active	Sometimes	Average	Agree	Normal	No	No	Sometimes	Not Suffering
Respondent 976	Female	26-35 Years	Graduation	College	Private	Took long time	7-8 hours	Awake 2 or more times	No	Tired	Fresh and alert	Agree	Good	Disagree	Below normal	No	No	Sometimes	Sugar/Diabetes
Respondent 977	Female	26-35 Years	Graduation	College	Private	Took short time	7-8 hours	Awake one time	No	Refreshed	Moderately active	Sometimes	Average	Agree	Normal	No	No	Sometimes	Not Suffering
Respondent 978	Female	26-35 Years	Graduation	School	Government	Took long time	7-8 hours	Awake 2 or more times	No	Refreshed	Fresh and alert	Agree	Average	Disagree	Above normal	No	No	Sometimes	Not Suffering
Respondent 979	Female	25 or less than 25 Years	Graduation	School	Private	Took short time	7-8 hours	Awake 2 or more times	Yes	Refreshed	Fresh and alert	Sometimes	Good	Disagree	Above normal	No	No	Sometimes	Not Suffering
Respondent 980	Male	25 or less than 25 Years	Graduation	School	Government	Took short time	More than 8 hours	Awake one time	Yes	Refreshed	Sleepy/tired/irritable	Agree	Average	Agree	Above normal	Yes	No	Sometimes	Not Suffering
Respondent 981	Male	26-35 Years	Graduation	School	Government	Took short time	Less than 7 hours	Awake one time	Yes	Un refreshed	Moderately active	Disagree	Average	Agree	Normal	Yes	No	Sometimes	Not Suffering
Respondent 982	Female	26-35 Years	Graduation	College	Private	Took short time	7-8 hours	Continuously	Some times	Refreshed	Fresh and alert	Disagree	Good	Agree	Below normal	No	No	Sometimes	Not Suffering
Respondent 983	Female	25 or less than 25 Years	Graduation	College	Government	Took short time	Less than 7 hours	Awake one time	No	Refreshed	Moderately active	Agree	Average	Sometimes	Normal	Yes	No	Sometimes	Not Suffering
Respondent 984	Female	26-35 Years	Graduation	School	Private	Took short time	Less than 7 hours	Awake one time	No	Tired	Sleepy/tired/irritable	Agree	Average	Disagree	Normal	No	No	Yes	Others
Respondent 985	Female	26-35 Years	Graduation	College	Government	Took short time	7-8 hours	Continuously	Some times	Refreshed	Fresh and alert	Disagree	Good	Disagree	Normal	No	No	Sometimes	Not Suffering
Respondent 986	Male	25 or less than 25 Years	Graduation	School	Private	Took long time	Less than 7 hours	Awake 2 or more times	No	Refreshed	Sleepy/tired/irritable	Sometimes	Good	Agree	Normal	Yes	Yes	Sometimes	Others
Respondent 987	Female	25 or less than 25 Years	Graduation	School	Private	Took long time	More than 8 hours	Awake 2 or more times	No	Un refreshed	Moderately active	Sometimes	Average	Sometimes	Above normal	Yes	No	Sometimes	Not Suffering
Respondent 988	Male	25 or less than 25 Years	Graduation	College	Private	Took long time	Less than 7 hours	Awake 2 or more times	No	Un refreshed	Fresh and alert	Disagree	Good	Agree	Normal	Yes	No	Sometimes	Not Suffering
Respondent 989	Female	26-35 Years	Graduation	College	Private	Took long time	Less than 7 hours	Awake 2 or more times	Yes	Refreshed	Sleepy/tired/irritable	Agree	Good	Agree	Normal	Yes	Yes	Sometimes	Others
Respondent 990	Male	More than 45 Years	Graduation	School	Private	Took short time	More than 8 hours	Awake 2 or more times	No	Tired	Moderately active	Disagree	Average	Disagree	Below normal	No	No	Sometimes	Not Suffering
Respondent 991	Female	26-35 Years	Graduation	School	Government	Took short time	Less than 7 hours	Awake 2 or more times	Yes	Un refreshed	Sleepy/tired/irritable	Sometimes	Average	Disagree	Above normal	Yes	No	Sometimes	Depression
Respondent 992	Male	More than 45 Years	Graduation	College	Private	Took short time	More than 8 hours	Awake one time	Some times	Refreshed	Moderately active	Agree	Average	Agree	Above normal	No	No	Sometimes	Not Suffering
Respondent 993	Male	36-45 Years	Graduation	School	Private	Took short time	Less than 7 hours	Awake 2 or more times	No	Tired	Moderately active	Agree	Good	Agree	Above normal	No	No	Sometimes	Headache or Migraine
Respondent 994	Male	25 or less than 25 Years	Graduation	College	Private	Took long time	Less than 7 hours	Awake 2 or more times	No	Tired	Sleepy/tired/irritable	Agree	Good	Disagree	Above normal	No	No	Sometimes	Not Suffering
Respondent 995	Male	25 or less than 25 Years	Graduation	School	Private	Took short time	Less than 7 hours	Continuously	Yes	Refreshed	Fresh and alert	Agree	Average	Agree	Below normal	Yes	No	No	Others
Respondent 996	Male	25 or less than 25 Years	Graduation	School	Private	Took short time	7-8 hours	Awake 2 or more times	Some times	Refreshed	Fresh and alert	Disagree	Good	Agree	Normal	No	No	Sometimes	Not Suffering
Respondent 997	Female	25 or less than 25 Years	Graduation	College	Private	Immediately	7-8 hours	Continuously	Some times	Refreshed	Moderately active	Disagree	Average	Sometimes	Below normal	No	Sometimes	Sometimes	Not Suffering
Respondent 998	Male	26-35 Years	Graduation	College	Private	Took short time	7-8 hours	Awake one time	Some times	Refreshed	Fresh and alert	Agree	Good	Agree	Normal	No	No	Sometimes	Not Suffering
Respondent 999	Male	26-35 Years	Graduation	College	Government	Took short time	7-8 hours	Awake one time	No	Refreshed	Fresh and alert	Sometimes	Good	Agree	Above normal	No	No	Sometimes	Not Suffering
Respondent 1000	Female	26-35 Years	Graduation	College	Government	Took long time	More than 8 hours	Awake one time	Yes	Refreshed	Moderately active	Disagree	Average	Disagree	Below normal	No	No	Sometimes	Not Suffering
Respondent 1001	Male	26-35 Years	Graduation	College	Private	Immediately	Less than 7 hours	Awake 2 or more times	No	Refreshed	Moderately active	Sometimes	Average	Agree	Normal	Yes	No	No	Others
Respondent 1002	Male	25 or less than 25 Years	Graduation	College	Government	Took short time	7-8 hours	Awake one time	Yes	Refreshed	Sleepy/tired/irritable	Agree	Good	Agree	Normal	No	No	Sometimes	Not Suffering
Respondent 1003	Female	More than 45 Years	Post Graduation	College	Private	Took long time	Less than 7 hours	Awake one time	Yes	Refreshed	Fresh and alert	Sometimes	Average	Agree	Normal	No	Sometimes	Sometimes	Not Suffering
Respondent 1004	Female	26-35 Years	Post Graduation	College	Government	Took short time	Less than 7 hours	Awake one time	No	Refreshed	Fresh and alert	Agree	Good	Agree	Normal	Yes	No	Sometimes	Not Suffering
Respondent 1005	Male	36-45 Years	Post Graduation	School	Private	Took long time	Less than 7 hours	Awake 2 or more times	No	Refreshed	Sleepy/tired/irritable	Agree	Average	Agree	Above normal	No	No	Sometimes	Not Suffering
Respondent 1006	Male	More than 45 Years	Post Graduation	School	Government	Immediately	Less than 7 hours	Awake one time	Some times	Refreshed	Fresh and alert	Agree	Good	Agree	Normal	No	No	Sometimes	Not Suffering
Respondent 1007	Male	25 or less than 25 Years	Graduation	School	Private	Took short time	7-8 hours	Awake 2 or more times	No	Refreshed	Moderately active	Disagree	Average	Agree	Normal	No	Sometimes	Sometimes	Not Suffering
Respondent 1008	Female	36-45 Years	Graduation	School	Private	Took long time	Less than 7 hours	Awake 2 or more times	No	Tired	Sleepy/tired/irritable	Agree	Good	Agree	Above normal	No	No	No	Not Suffering
Respondent 1009	Female	36-45 Years	Post Graduation	University	Government	Took long time	Less than 7 hours	Awake 2 or more times	No	Refreshed	Fresh and alert	Agree	Good	Agree	Below normal	No	No	Sometimes	Not Suffering
Respondent 1010	Female	25 or less than 25 Years	Graduation	School	Private	Took short time	Less than 7 hours	Awake one time	No	Refreshed	Fresh and alert	Agree	Average	Sometimes	Above normal	No	No	Sometimes	Not Suffering
Respondent 1011	Female	25 or less than 25 Years	Graduation	School	Private	Immediately	Less than 7 hours	Continuously	No	Refreshed	Fresh and alert	Agree	Good	Agree	Above normal	No	Sometimes	No	Not Suffering
Respondent 1012	Female	26-35 Years	Graduation	School	Government	Took short time	7-8 hours	Awake 2 or more times	No	Refreshed	Sleepy/tired/irritable	Disagree	Average	Agree	Normal	Yes	Yes	Sometimes	Not Suffering
Respondent 1013	Female	25 or less than 25 Years	Graduation	College	Private	Took short time	More than 8 hours	Awake one time	Yes	Refreshed	Sleepy/tired/irritable	Sometimes	Good	Disagree	Normal	Yes	Yes	No	Not Suffering
Respondent 1014	Male	36-45 Years	Post Graduation	University	Government	Took short time	Less than 7 hours	Continuously	Yes	Un refreshed	Fresh and alert	Disagree	Average	Agree	Normal	No	No	Sometimes	Not Suffering
Respondent 1015	Female	26-35 Years	Post Graduation	University	Private	Took short time	Less than 7 hours	Awake 2 or more times	No	Tired	Fresh and alert	Agree	Average	Disagree	Normal	No	Sometimes	Sometimes	Not Suffering
Respondent 1016	Male	26-35 Years	Graduation	School	Private	Took short time	More than 8 hours	Awake one time	No	Un refreshed	Fresh and alert	Sometimes	Average	Disagree	Above normal	No	No	No	Not Suffering
Respondent 1017	Female	25 or less than 25 Years	Graduation	School	Government	Took short time	7-8 hours	Awake one time	No	Un refreshed	Moderately active	Disagree	Average	Sometimes	Above normal	No	No	Sometimes	Not Suffering
Respondent 1018	Female	25 or less than 25 Years	Graduation	University	Private	Took short time	7-8 hours	Awake one time	Some times	Un refreshed	Moderately active	Sometimes	Average	Sometimes	Above normal	No	No	Yes	Not Suffering
Respondent 1019	Female	25 or less than 25 Years	Post Graduation	College	Private	Took short time	7-8 hours	Awake one time	No	Refreshed	Fresh and alert	Disagree	Good	Sometimes	Below normal	Not now but suffered in past	Sometimes	Yes	Not Suffering
Respondent 1020	Female	36-45 Years	Post Graduation	College	Private	Immediately	7-8 hours	Awake 2 or more times	No	Refreshed	Moderately active	Disagree	Average	Agree	Above normal	Not now but suffered in past	Yes	Sometimes	Not Suffering
Respondent 1021	Male	More than 45 Years	Post Graduation	School	Private	Immediately	7-8 hours	Awake one time	Some times	Tired	Fresh and alert	Agree	Bad	Disagree	Above normal	Not now but suffered in past	Sometimes	No	Heart problem
Respondent 1022	Male	26-35 Years	Post Graduation	University	Private	Took short time	7-8 hours	Awake 2 or more times	No	Un refreshed	Moderately active	Disagree	Average	Disagree	Below normal	No	No	No	Stomach Problem
Respondent 1023	Female	36-45 Years	Graduation	College	Government	Took short time	7-8 hours	Awake one time	No	Un refreshed	Fresh and alert	Disagree	Average	Disagree	Below normal	Not now but suffered in past	Yes	Sometimes	Headache or Migraine
Respondent 1024	Male	26-35 Years	Graduation	College	Private	Took short time	Less than 7 hours	Awake one time	Some times	Tired	Sleepy/tired/irritable	Agree	Good	Disagree	Below normal	No	Sometimes	Sometimes	Liver problem
Respondent 1025	Female	36-45 Years	Graduation	University	Private	Took long time	7-8 hours	Awake one time	No	Un refreshed	Moderately active	Disagree	Average	Disagree	Normal	No	Yes	Yes	Liver problem
Respondent 1026	Female	36-45 Years	Post Graduation	College	Private	Took short time	Less than 7 hours	Continuously	No	Un refreshed	Moderately active	Sometimes	Bad	Sometimes	Normal	Not now but suffered in past	No	No	Sugar/Diabetes
Respondent 1027	Male	26-35 Years	Graduation	College	Government	Took short time	7-8 hours	Awake one time	No	Un refreshed	Moderately active	Disagree	Good	Sometimes	Below normal	No	No	No	Heart problem
Respondent 1028	Male	26-35 Years	Graduation	University	Private	Took short time	Less than 7 hours	Awake one time	Some times	Un refreshed	Moderately active	Disagree	Bad	Sometimes	Below normal	No	No	Yes	Obesity
Respondent 1029	Male	36-45 Years	Post Graduation	College	Private	Took short time	7-8 hours	Awake one time	No	Un refreshed	Sleepy/tired/irritable	Disagree	Average	Disagree	Above normal	Not now but suffered in past	No	No	Heart problem
Respondent 1030	Female	26-35 Years	Graduation	College	Government	Took short time	7-8 hours	Continuously	Some times	Refreshed	Fresh and alert	Disagree	Good	Sometimes	Below normal	No	No	Sometimes	Not Suffering
Respondent 1031	Male	36-45 Years	Graduation	College	Private	Took short time	Less than 7 hours	Awake 2 or more times	No	Un refreshed	Fresh and alert	Disagree	Good	Agree	Above normal	No	No	No	Not Suffering
Respondent 1032	Female	26-35 Years	Post Graduation	University	Government	Took short time	7-8 hours	Continuously	No	Refreshed	Moderately active	Disagree	Average	Disagree	Below normal	No	No	No	Not Suffering
Respondent 1033	Female	36-45 Years	Graduation	School	Private	Took short time	7-8 hours	Awake one time	Some times	Un refreshed	Moderately active	Agree	Average	Agree	Normal	No	No	Sometimes	Not Suffering
Respondent 1034	Female	More than 45 Years	Post Graduation	College	Government	Took short time	Less than 7 hours	Continuously	Yes	Refreshed	Fresh and alert	Agree	Good	Agree	Normal	No	No	No	Heart problem
Respondent 1035	Female	36-45 Years	Graduation	School	Government	Took short time	7-8 hours	Awake 2 or more times	Some times	Refreshed	Fresh and alert	Agree	Average	Agree	Normal	No	No	Sometimes	Not Suffering
Respondent 1036	Female	26-35 Years	Graduation	School	Private	Immediately	7-8 hours	Awake one time	No	Refreshed	Fresh and alert	Disagree	Average	Sometimes	Above normal	Yes	No	Sometimes	Not Suffering
Respondent 1037	Female	More than 45 Years	Post Graduation	University	Government	Immediately	Less than 7 hours	Awake 2 or more times	No	Refreshed	Fresh and alert	Sometimes	Average	Sometimes	Below normal	Yes	No	Sometimes	Depression
Respondent 1038	Female	25 or less than 25 Years	Graduation	College	Government	Took short time	Less than 7 hours	Awake one time	Yes	Refreshed	Fresh and alert	Disagree	Good	Agree	Normal	No	No	Sometimes	Not Suffering
Respondent 1039	Female	26-35 Years	Graduation	University	Government	Took short time	7-8 hours	Awake 2 or more times	No	Refreshed	Fresh and alert	Sometimes	Good	Disagree	Below normal	No	No	Sometimes	Not Suffering
Respondent 1040	Female	25 or less than 25 Years	Graduation	School	Private	Took short time	7-8 hours	Continuously	Yes	Refreshed	Fresh and alert	Disagree	Good	Disagree	Normal	No	No	Sometimes	Stomach Problem
Respondent 1041	Female	26-35 Years	Graduation	School	Private	Took long time	Less than 7 hours	Awake one time	Yes	Refreshed	Sleepy/tired/irritable	Agree	Average	Disagree	Normal	Yes	Yes	Yes	Not Suffering
Respondent 1042	Female	26-35 Years	Graduation	College	Government	Took short time	7-8 hours	Continuously	No	Refreshed	Moderately active	Disagree	Average	Sometimes	Normal	No	No	Sometimes	Others
Respondent 1043	Male	25 or less than 25 Years	Graduation	School	Government	Took short time	7-8 hours	Continuously	No	Refreshed	Fresh and alert	Disagree	Good	Disagree	Normal	No	No	Sometimes	Stomach Problem
Respondent 1044	Female	26-35 Years	Graduation	College	Government	Took short time	7-8 hours	Awake 2 or more times	Yes	Tired	Fresh and alert	Sometimes	Average	Agree	Above normal	Yes	No	Sometimes	Not Suffering
Respondent 1045	Female	25 or less than 25 Years	Graduation	College	Private	Took short time	Less than 7 hours	Continuously	No	Refreshed	Fresh and alert	Agree	Good	Agree	Below normal	No	No	Sometimes	Others
Respondent 1046	Female	26-35 Years	Post Graduation	College	Government	Took short time	Less than 7 hours	Awake 2 or more times	Some times	Tired	Sleepy/tired/irritable	Disagree	Average	Sometimes	Normal	Yes	Yes	Yes	Others
Respondent 1047	Female	26-35 Years	Post Graduation	University	Government	Took short time	7-8 hours	Awake one time	No	Un refreshed	Moderately active	Disagree	Average	Sometimes	Below normal	Yes	No	Sometimes	Not Suffering
Respondent 1048	Female	25 or less than 25 Years	Graduation	School	Private	Took short time	7-8 hours	Continuously	No	Un refreshed	Fresh and alert	Agree	Good	Disagree	Normal	No	No	Sometimes	Not Suffering
Respondent 1049	Female	25 or less than 25 Years	Graduation	School	Private	Took short time	7-8 hours	Continuously	No	Un refreshed	Fresh and alert	Disagree	Good	Disagree	Above normal	No	No	Sometimes	Not Suffering
Respondent 1050	Female	25 or less than 25 Years	Graduation	School	Government	Immediately	7-8 hours	Awake one time	No	Refreshed	Fresh and alert	Sometimes	Average	Agree	Normal	No	No	Sometimes	Not Suffering
Respondent 1051	Female	26-35 Years	Graduation	College	Government	Took short time	7-8 hours	Awake one time	No	Refreshed	Fresh and alert	Sometimes	Average	Agree	Normal	No	No	No	Not Suffering
Respondent 1052	Female	26-35 Years	Graduation	College	Government	Took short time	7-8 hours	Awake one time	Yes	Refreshed	Moderately active	Sometimes	Average	Agree	Above normal	No	No	Sometimes	Not Suffering
Respondent 1053	Male	25 or less than 25 Years	Graduation	School	Government	Took long time	7-8 hours	Awake 2 or more times	Yes	Tired	Moderately active	Sometimes	Average	Agree	Normal	No	No	Sometimes	Not Suffering
Respondent 1054	Male	26-35 Years	Graduation	College	Private	Took short time	7-8 hours	Awake one time	Yes	Refreshed	Moderately active	Disagree	Good	Agree	Normal	No	No	Sometimes	Not Suffering
Respondent 1055	Female	25 or less than 25 Years	Graduation	College	Government	Took short time	Less than 7 hours	Awake one time	Some times	Refreshed	Moderately active	Agree	Good	Agree	Normal	No	No	Yes	Not Suffering
Respondent 1056	Female	36-45 Years	Graduation	College	Private	Took short time	7-8 hours	Continuously	Some times	Refreshed	Fresh and alert	Disagree	Good	Disagree	Normal	No	No	No	Not Suffering
Respondent 1057	Female	26-35 Years	Graduation	College	Government	Took long time	7-8 hours	Awake 2 or more times	No	Refreshed	Moderately active	Sometimes	Good	Agree	Normal	Yes	Sometimes	Sometimes	Depression
Respondent 1058	Female	26-35 Years	Graduation	College	Government	Took short time	7-8 hours	Awake 2 or more times	No	Un refreshed	Sleepy/tired/irritable	Agree	Average	Agree	Above normal	Yes	No	Sometimes	Not Suffering
Respondent 1059	Female	36-45 Years	Post Graduation	University	Government	Took long time	7-8 hours	Awake 2 or more times	No	Tired	Moderately active	Disagree	Average	Disagree	Below normal	No	No	Yes	Others
Respondent 1060	Male	25 or less than 25 Years	Graduation	College	Private	Took short time	Less than 7 hours	Awake 2 or more times	No	Un refreshed	Moderately active	Sometimes	Average	Agree	Normal	No	Sometimes	Sometimes	Headache or Migraine
Respondent 1061	Female	25 or less than 25 Years	Graduation	School	Private	Immediately	Less than 7 hours	Awake 2 or more times	No	Tired	Sleepy/tired/irritable	Sometimes	Bad	Disagree	Below normal	Yes	No	Yes	Others
Respondent 1062	Female	25 or less than 25 Years	Graduation	School	Private	Took short time	Less than 7 hours	Continuously	Yes	Refreshed	Fresh and alert	Disagree	Average	Agree	Normal	No	No	Sometimes	Not Suffering
Respondent 1063	Female	25 or less than 25 Years	Graduation	College	Private	Took short time	Less than 7 hours	Continuously	No	Refreshed	Fresh and alert	Agree	Average	Disagree	Above normal	Yes	No	No	Not Suffering
Respondent 1064	Female	25 or less than 25 Years	Graduation	College	Private	Took short time	Less than 7 hours	Continuously	Yes	Refreshed	Sleepy/tired/irritable	Agree	Average	Disagree	Above normal	Yes	No	No	Not Suffering
Respondent 1065	Male	26-35 Years	Graduation	College	Private	Took short time	More than 8 hours	Continuously	Some times	Refreshed	Sleepy/tired/irritable	Agree	Average	Sometimes	Above normal	No	No	Sometimes	Not Suffering
Respondent 1066	Female	26-35 Years	Graduation	School	Private	Took short time	More than 8 hours	Continuously	No	Refreshed	Fresh and alert	Agree	Average	Agree	Normal	Yes	No	Sometimes	Not Suffering
Respondent 1067	Female	More than 45 Years	Graduation	College	Government	Took short time	7-8 hours	Awake 2 or more times	No	Un refreshed	Moderately active	Disagree	Average	Agree	Below normal	Yes	No	Sometimes	Not Suffering
Respondent 1068	Male	More than 45 Years	Graduation	School	Government	Took long time	7-8 hours	Awake 2 or more times	Yes	Refreshed	Fresh and alert	Disagree	Good	Disagree	Normal	Yes	No	Sometimes	Not Suffering
Respondent 1069	Male	26-35 Years	Graduation	School	Government	Took short time	7-8 hours	Awake one time	Some times	Refreshed	Moderately active	Agree	Average	Sometimes	Normal	No	Yes	Yes	Not Suffering
Respondent 1070	Male	25 or less than 25 Years	Graduation	School	Private	Took short time	7-8 hours	Awake 2 or more times	Some times	Refreshed	Fresh and alert	Agree	Good	Agree	Normal	No	Yes	Sometimes	Not Suffering
Respondent 1071	Female	36-45 Years	Graduation	College	Government	Took short time	Less than 7 hours	Continuously	Some times	Refreshed	Fresh and alert	Disagree	Average	Agree	Normal	No	No	No	Not Suffering
Respondent 1072	Female	More than 45 Years	Graduation	School	Private	Took short time	7-8 hours	Awake one time	No	Tired	Sleepy/tired/irritable	Disagree	Average	Agree	Above normal	Yes	Sometimes	Sometimes	Not Suffering
Respondent 1073	Male	36-45 Years	Graduation	School	Government	Took short time	Less than 7 hours	Continuously	No	Refreshed	Fresh and alert	Agree	Good	Sometimes	Normal	Yes	No	No	Not Suffering
Respondent 1074	Male	More than 45 Years	Graduation	School	Private	Immediately	7-8 hours	Continuously	No	Refreshed	Moderately active	Disagree	Good	Sometimes	Normal	No	No	Sometimes	Others
Respondent 1075	Female	36-45 Years	Graduation	College	Private	Took short time	7-8 hours	Continuously	Yes	Refreshed	Fresh and alert	Disagree	Good	Agree	Below normal	No	No	No	Not Suffering
Respondent 1076	Female	36-45 Years	Post Graduation	University	Government	Took short time	7-8 hours	Continuously	Yes	Refreshed	Moderately active	Sometimes	Good	Disagree	Above normal	No	No	Sometimes	Not Suffering
Respondent 1077	Female	26-35 Years	Graduation	College	Government	Took short time	7-8 hours	Awake one time	Yes	Refreshed	Fresh and alert	Disagree	Good	Sometimes	Above normal	Yes	No	Sometimes	Not Suffering
Respondent 1078	Male	More than 45 Years	Graduation	School	Government	Took short time	7-8 hours	Awake one time	No	Refreshed	Moderately active	Disagree	Good	Agree	Above normal	Yes	No	Sometimes	Not Suffering
Respondent 1079	Male	36-45 Years	Graduation	College	Private	Took short time	More than 8 hours	Awake 2 or more times	No	Refreshed	Fresh and alert	Sometimes	Average	Agree	Normal	No	No	Sometimes	Not Suffering
Respondent 1080	Female	36-45 Years	Graduation	College	Private	Took short time	Less than 7 hours	Awake one time	No	Refreshed	Moderately active	Sometimes	Good	Agree	Normal	No	No	Sometimes	Stomach Problem
Respondent 1081	Male	26-35 Years	Graduation	School	Private	Took short time	Less than 7 hours	Awake one time	No	Refreshed	Moderately active	Disagree	Good	Agree	Normal	No	No	No	Not Suffering
Respondent 1082	Female	36-45 Years	Graduation	School	Private	Took long time	More than 8 hours	Awake one time	No	Refreshed	Moderately active	Disagree	Average	Agree	Below normal	No	No	No	Not Suffering
Respondent 1083	Male	36-45 Years	Graduation	College	Private	Took short time	7-8 hours	Awake 2 or more times	No	Un refreshed	Fresh and alert	Disagree	Average	Agree	Normal	No	No	No	Others
Respondent 1084	Female	26-35 Years	Graduation	School	Government	Took long time	Less than 7 hours	Continuously	No	Un refreshed	Moderately active	Disagree	Good	Sometimes	Normal	No	No	Sometimes	Stomach Problem
Respondent 1085	Female	36-45 Years	Graduation	School	Government	Immediately	Less than 7 hours	Awake one time	No	Refreshed	Fresh and alert	Agree	Good	Agree	Normal	Yes	No	No	Not Suffering
Respondent 1086	Female	26-35 Years	Graduation	School	Private	Took long time	More than 8 hours	Awake 2 or more times	Yes	Tired	Moderately active	Agree	Good	Agree	Normal	Yes	No	No	Not Suffering
Respondent 1087	Female	26-35 Years	Graduation	College	Private	Took long time	More than 8 hours	Awake 2 or more times	Yes	Tired	Moderately active	Agree	Good	Agree	Normal	Yes	No	No	Not Suffering
Respondent 1088	Male	36-45 Years	Graduation	College	Private	Took short time	Less than 7 hours	Continuously	No	Refreshed	Fresh and alert	Sometimes	Average	Agree	Above normal	No	No	Sometimes	Not Suffering
Respondent 1089	Male	26-35 Years	Post Graduation	University	Government	Took short time	7-8 hours	Awake one time	No	Refreshed	Fresh and alert	Disagree	Good	Agree	Normal	No	No	Sometimes	Not Suffering
Respondent 1090	Male	26-35 Years	Post Graduation	University	Government	Took short time	7-8 hours	Continuously	No	Un refreshed	Fresh and alert	Disagree	Average	Agree	Normal	Yes	No	Sometimes	Others
Respondent 1091	Male	36-45 Years	Graduation	College	Government	Took short time	Less than 7 hours	Awake one time	No	Refreshed	Fresh and alert	Agree	Good	Disagree	Normal	Yes	No	Sometimes	Sugar/Diabetes
Respondent 1092	Male	26-35 Years	Graduation	College	Government	Immediately	7-8 hours	Awake one time	No	Refreshed	Fresh and alert	Agree	Good	Agree	Normal	Yes	No	No	Not Suffering
Respondent 1093	Female	26-35 Years	Post Graduation	University	Government	Took short time	Less than 7 hours	Awake 2 or more times	No	Tired	Fresh and alert	Sometimes	Average	Agree	Normal	No	No	Sometimes	Others
Respondent 1094	Male	26-35 Years	Post Graduation	University	Government	Took long time	Less than 7 hours	Awake 2 or more times	No	Un refreshed	Sleepy/tired/irritable	Agree	Average	Agree	Normal	No	Yes	Sometimes	Not Suffering
Respondent 1095	Male	25 or less than 25 Years	Graduation	College	Private	Took short time	7-8 hours	Continuously	No	Refreshed	Fresh and alert	Disagree	Average	Agree	Normal	No	No	No	Not Suffering
Respondent 1096	Female	26-35 Years	Post Graduation	University	Government	Took short time	Less than 7 hours	Awake one time	No	Refreshed	Fresh and alert	Disagree	Good	Sometimes	Normal	No	No	No	Not Suffering
Respondent 1097	Male	36-45 Years	Post Graduation	University	Government	Immediately	Less than 7 hours	Continuously	No	Refreshed	Fresh and alert	Sometimes	Good	Sometimes	Normal	No	No	No	Others
Respondent 1098	Female	26-35 Years	Post Graduation	College	Government	Took short time	Less than 7 hours	Awake 2 or more times	No	Refreshed	Moderately active	Sometimes	Good	Sometimes	Normal	No	Yes	No	Not Suffering
Respondent 1099	Male	36-45 Years	Post Graduation	University	Government	Took short time	7-8 hours	Awake one time	No	Refreshed	Fresh and alert	Sometimes	Average	Agree	Normal	No	No	Sometimes	Others
Respondent 1100	Male	25 or less than 25 Years	Graduation	College	Private	Immediately	Less than 7 hours	Continuously	No	Refreshed	Fresh and alert	Sometimes	Good	Disagree	Normal	No	No	Sometimes	Not Suffering
Respondent 1101	Male	26-35 Years	Post Graduation	University	Government	Took long time	Less than 7 hours	Continuously	No	Un refreshed	Moderately active	Sometimes	Good	Agree	Normal	No	Sometimes	Sometimes	Not Suffering
Respondent 1102	Male	26-35 Years	Post Graduation	University	Government	Immediately	Less than 7 hours	Continuously	No	Tired	Moderately active	Disagree	Good	Disagree	Normal	No	No	Sometimes	Not Suffering
Respondent 1103	Male	26-35 Years	Post Graduation	University	Government	Took short time	7-8 hours	Awake one time	No	Tired	Moderately active	Disagree	Average	Agree	Normal	No	No	Sometimes	Not Suffering
Respondent 1104	Male	36-45 Years	Post Graduation	University	Government	Took short time	7-8 hours	Awake one time	No	Tired	Moderately active	Disagree	Average	Agree	Normal	No	No	Sometimes	Not Suffering
Respondent 1105	Male	36-45 Years	Post Graduation	University	Government	Took short time	Less than 7 hours	Awake 2 or more times	No	Refreshed	Fresh and alert	Disagree	Good	Disagree	Normal	No	No	No	Not Suffering
Respondent 1106	Male	26-35 Years	Post Graduation	University	Government	Took short time	7-8 hours	Continuously	No	Tired	Moderately active	Sometimes	Average	Disagree	Normal	No	No	No	Not Suffering
Respondent 1107	Male	26-35 Years	Post Graduation	University	Government	Took long time	Less than 7 hours	Awake 2 or more times	No	Refreshed	Fresh and alert	Disagree	Good	Sometimes	Normal	No	No	No	Not Suffering
Respondent 1108	Female	26-35 Years	Post Graduation	University	Government	Took long time	Less than 7 hours	Awake 2 or more times	No	Refreshed	Fresh and alert	Disagree	Good	Sometimes	Normal	No	No	No	Not Suffering
Respondent 1109	Male	26-35 Years	Graduation	College	Government	Took short time	Less than 7 hours	Continuously	No	Un refreshed	Moderately active	Sometimes	Average	Sometimes	Normal	Yes	No	Sometimes	Others
Respondent 1110	Male	36-45 Years	Post Graduation	University	Government	Took short time	Less than 7 hours	Continuously	No	Refreshed	Moderately active	Sometimes	Average	Sometimes	Normal	Yes	No	Sometimes	Others
Respondent 1111	Male	36-45 Years	Graduation	College	Government	Took short time	7-8 hours	Continuously	No	Tired	Sleepy/tired/irritable	Agree	Average	Agree	Normal	Yes	No	Yes	Others
Respondent 1112	Male	25 or less than 25 Years	Graduation	College	Government	Took short time	Less than 7 hours	Continuously	No	Refreshed	Fresh and alert	Disagree	Good	Sometimes	Normal	No	No	No	Others
Respondent 1113	Male	26-35 Years	Graduation	College	Private	Took short time	Less than 7 hours	Awake one time	No	Un refreshed	Sleepy/tired/irritable	Sometimes	Average	Sometimes	Normal	No	No	Sometimes	Others
Respondent 1114	Male	25 or less than 25 Years	Graduation	College	Government	Took short time	More than 8 hours	Awake one time	No	Refreshed	Fresh and alert	Disagree	Good	Disagree	Normal	No	No	No	Not Suffering
Respondent 1115	Male	36-45 Years	Graduation	College	Private	Took short time	Less than 7 hours	Awake 2 or more times	No	Refreshed	Fresh and alert	Disagree	Good	Sometimes	Normal	No	No	No	Not Suffering
Respondent 1116	Male	26-35 Years	Graduation	College	Government	Took short time	Less than 7 hours	Awake 2 or more times	No	Refreshed	Fresh and alert	Disagree	Good	Sometimes	Normal	No	No	No	Not Suffering
Respondent 1117	Male	25 or less than 25 Years	Graduation	College	Private	Took short time	7-8 hours	Continuously	No	Refreshed	Fresh and alert	Disagree	Good	Agree	Normal	No	No	No	Not Suffering
Respondent 1118	Male	26-35 Years	Post Graduation	University	Government	Took long time	Less than 7 hours	Awake one time	No	Refreshed	Moderately active	Sometimes	Average	Agree	Normal	No	No	No	Not Suffering
Respondent 1119	Female	26-35 Years	Post Graduation	University	Private	Took short time	7-8 hours	Continuously	No	Refreshed	Moderately active	Disagree	Average	Disagree	Normal	No	No	Sometimes	Not Suffering
Respondent 1120	Female	25 or less than 25 Years	Graduation	College	Private	Took long time	More than 8 hours	Awake 2 or more times	No	Tired	Sleepy/tired/irritable	Disagree	Average	Agree	Normal	Yes	No	Yes	Others
Respondent 1121	Male	26-35 Years	Post Graduation	University	Government	Took short time	7-8 hours	Continuously	No	Refreshed	Moderately active	Disagree	Average	Agree	Normal	No	No	No	Not Suffering
Respondent 1122	Male	More than 45 Years	Graduation	College	Private	Took short time	7-8 hours	Continuously	No	Refreshed	Fresh and alert	Disagree	Good	Agree	Normal	No	No	No	Not Suffering
Respondent 1123	Male	36-45 Years	Post Graduation	University	Private	Took short time	Less than 7 hours	Awake one time	No	Un refreshed	Moderately active	Sometimes	Average	Agree	Normal	No	No	Sometimes	Not Suffering
Respondent 1124	Male	26-35 Years	Post Graduation	University	Private	Took long time	Less than 7 hours	Awake one time	No	Tired	Sleepy/tired/irritable	Sometimes	Average	Agree	Normal	No	No	No	Not Suffering
Respondent 1125	Male	26-35 Years	Graduation	College	Government	Took short time	7-8 hours	Continuously	No	Refreshed	Moderately active	Sometimes	Good	Sometimes	Normal	Yes	No	Sometimes	Not Suffering
Respondent 1126	Male	25 or less than 25 Years	Graduation	College	Private	Took short time	7-8 hours	Continuously	No	Refreshed	Moderately active	Sometimes	Good	Sometimes	Normal	Yes	No	Sometimes	Not Suffering
Respondent 1127	Male	26-35 Years	Post Graduation	University	Government	Took long time	Less than 7 hours	Awake 2 or more times	No	Tired	Sleepy/tired/irritable	Agree	Average	Sometimes	Normal	No	No	Sometimes	Not Suffering
Respondent 1128	Male	36-45 Years	Post Graduation	University	Government	Took short time	7-8 hours	Awake one time	No	Un refreshed	Moderately active	Sometimes	Average	Sometimes	Normal	No	No	No	Not Suffering
Respondent 1129	Male	More than 45 Years	Post Graduation	University	Government	Took short time	Less than 7 hours	Awake 2 or more times	No	Tired	Sleepy/tired/irritable	Agree	Average	Agree	Normal	Yes	Yes	Yes	Sugar/Diabetes
Respondent 1130	Male	26-35 Years	Graduation	College	Private	Took long time	7-8 hours	Awake 2 or more times	No	Refreshed	Fresh and alert	Sometimes	Good	Agree	Normal	No	Sometimes	Sometimes	Others
Respondent 1131	Male	26-35 Years	Graduation	College	Government	Took short time	7-8 hours	Continuously	No	Refreshed	Fresh and alert	Sometimes	Good	Agree	Normal	No	No	No	Not Suffering
Respondent 1132	Female	25 or less than 25 Years	Post Graduation	University	Private	Took long time	More than 8 hours	Awake 2 or more times	No	Tired	Moderately active	Disagree	Bad	Sometimes	Above normal	Yes	Yes	Yes	Others
Respondent 1133	Female	25 or less than 25 Years	Graduation	College	Private	Took long time	7-8 hours	Awake 2 or more times	No	Refreshed	Moderately active	Agree	Average	Agree	Normal	Yes	No	Yes	Not Suffering
Respondent 1134	Female	25 or less than 25 Years	Graduation	College	Private	Immediately	Less than 7 hours	Continuously	No	Refreshed	Moderately active	Agree	Average	Agree	Normal	Yes	No	Yes	Not Suffering
Respondent 1135	Male	36-45 Years	Post Graduation	University	Government	Took long time	Less than 7 hours	Awake 2 or more times	No	Tired	Sleepy/tired/irritable	Sometimes	Average	Agree	Normal	Yes	No	Sometimes	Not Suffering
Respondent 1136	Male	26-35 Years	Graduation	College	Private	Took short time	7-8 hours	Continuously	No	Refreshed	Fresh and alert	Disagree	Good	Sometimes	Normal	No	No	Sometimes	Not Suffering
Respondent 1137	Male	26-35 Years	Graduation	College	Private	Took short time	Less than 7 hours	Continuously	No	Refreshed	Fresh and alert	Sometimes	Average	Agree	Normal	Yes	Yes	Sometimes	Not Suffering
Respondent 1138	Female	25 or less than 25 Years	Graduation	College	Private	Took long time	More than 8 hours	Continuously	No	Un refreshed	Sleepy/tired/irritable	Agree	Bad	Disagree	Normal	Yes	No	Yes	Not Suffering
Respondent 1139	Male	25 or less than 25 Years	Graduation	College	Private	Immediately	7-8 hours	Continuously	No	Refreshed	Fresh and alert	Disagree	Good	Disagree	Normal	No	No	No	Not Suffering
Respondent 1140	Female	25 or less than 25 Years	Graduation	College	Private	Took short time	7-8 hours	Continuously	No	Refreshed	Fresh and alert	Disagree	Good	Disagree	Normal	No	No	No	Not Suffering
Respondent 1141	Male	More than 45 Years	Post Graduation	University	Government	Took short time	7-8 hours	Awake one time	No	Refreshed	Moderately active	Disagree	Good	Disagree	Normal	No	No	No	Not Suffering
Respondent 1142	Male	25 or less than 25 Years	Graduation	College	Private	Took short time	7-8 hours	Continuously	No	Refreshed	Moderately active	Sometimes	Good	Disagree	Normal	No	No	Yes	Not Suffering
Respondent 1143	Male	25 or less than 25 Years	Graduation	College	Private	Took long time	More than 8 hours	Awake 2 or more times	No	Refreshed	Moderately active	Agree	Average	Agree	Normal	No	No	No	Not Suffering
Respondent 1144	Male	25 or less than 25 Years	Graduation	College	Private	Took short time	7-8 hours	Continuously	No	Refreshed	Moderately active	Agree	Average	Disagree	Normal	No	No	No	Not Suffering
Respondent 1145	Male	36-45 Years	Graduation	College	Private	Took short time	7-8 hours	Continuously	No	Refreshed	Moderately active	Disagree	Average	Sometimes	Normal	No	No	No	Not Suffering
Respondent 1146	Male	26-35 Years	Graduation	College	Private	Took short time	Less than 7 hours	Continuously	No	Refreshed	Fresh and alert	Disagree	Good	Agree	Normal	No	No	Yes	Not Suffering
Respondent 1147	Male	25 or less than 25 Years	Graduation	College	Private	Took short time	7-8 hours	Awake 2 or more times	No	Refreshed	Sleepy/tired/irritable	Agree	Average	Disagree	Normal	No	No	Sometimes	Not Suffering
Respondent 1148	Female	25 or less than 25 Years	Graduation	College	Private	Took short time	7-8 hours	Continuously	No	Un refreshed	Moderately active	Sometimes	Average	Agree	Normal	No	No	Sometimes	Sugar/Diabetes
Respondent 1149	Female	25 or less than 25 Years	Graduation	College	Private	Took short time	7-8 hours	Awake 2 or more times	No	Tired	Fresh and alert	Agree	Good	Disagree	Normal	No	No	No	Not Suffering
Respondent 1150	Female	25 or less than 25 Years	Graduation	College	Private	Took short time	7-8 hours	Awake one time	No	Refreshed	Moderately active	Sometimes	Average	Disagree	Normal	No	Sometimes	Sometimes	Not Suffering
Respondent 1151	Female	25 or less than 25 Years	Graduation	College	Private	Took short time	7-8 hours	Awake 2 or more times	No	Refreshed	Fresh and alert	Sometimes	Average	Disagree	Normal	No	No	Sometimes	Not Suffering
Respondent 1152	Male	25 or less than 25 Years	Graduation	College	Private	Took short time	7-8 hours	Awake 2 or more times	No	Refreshed	Sleepy/tired/irritable	Agree	Average	Agree	Normal	Yes	No	Yes	Others
Respondent 1153	Male	25 or less than 25 Years	Graduation	College	Private	Took short time	Less than 7 hours	Awake one time	No	Un refreshed	Moderately active	Disagree	Average	Agree	Normal	No	No	Yes	Not Suffering
Respondent 1154	Female	25 or less than 25 Years	Graduation	College	Private	Took short time	7-8 hours	Continuously	No	Refreshed	Fresh and alert	Disagree	Good	Agree	Normal	No	No	No	Not Suffering
Respondent 1155	Male	26-35 Years	Graduation	College	Private	Took short time	7-8 hours	Continuously	No	Refreshed	Fresh and alert	Disagree	Good	Agree	Normal	No	No	No	Not Suffering
Respondent 1156	Female	25 or less than 25 Years	Graduation	College	Private	Took short time	Less than 7 hours	Awake one time	No	Refreshed	Moderately active	Agree	Average	Sometimes	Normal	No	No	No	Not Suffering
Respondent 1157	Male	25 or less than 25 Years	Graduation	College	Private	Took short time	Less than 7 hours	Awake one time	No	Tired	Sleepy/tired/irritable	Agree	Average	Disagree	Normal	Yes	Yes	No	Not Suffering
Respondent 1158	Male	25 or less than 25 Years	Graduation	College	Private	Took long time	Less than 7 hours	Awake 2 or more times	No	Refreshed	Sleepy/tired/irritable	Sometimes	Good	Agree	Normal	Yes	Yes	Yes	Others
Respondent 1159	Female	25 or less than 25 Years	Graduation	College	Private	Took long time	Less than 7 hours	Awake 2 or more times	No	Un refreshed	Fresh and alert	Disagree	Good	Agree	Normal	Yes	No	Sometimes	Not Suffering
Respondent 1160	Female	25 or less than 25 Years	Graduation	College	Private	Took short time	More than 8 hours	Awake 2 or more times	No	Tired	Moderately active	Disagree	Average	Sometimes	Normal	Yes	No	Yes	Not Suffering
Respondent 1161	Female	25 or less than 25 Years	Graduation	College	Private	Took long time	Less than 7 hours	Awake 2 or more times	No	Un refreshed	Sleepy/tired/irritable	Sometimes	Average	Disagree	Normal	No	No	No	Not Suffering
Respondent 1162	Female	25 or less than 25 Years	Graduation	College	Private	Took long time	Less than 7 hours	Awake 2 or more times	No	Tired	Moderately active	Sometimes	Good	Agree	Normal	No	No	Sometimes	Not Suffering
Respondent 1163	Female	More than 45 Years	Graduation	College	Private	Took short time	Less than 7 hours	Awake 2 or more times	No	Tired	Sleepy/tired/irritable	Sometimes	Average	Sometimes	Above normal	Yes	Sometimes	Yes	Heart problem
Respondent 1164	Female	26-35 Years	Graduation	College	Government	Took short time	Less than 7 hours	Awake one time	No	Refreshed	Moderately active	Disagree	Good	Disagree	Normal	No	No	Sometimes	Not Suffering
Respondent 1165	Female	36-45 Years	Graduation	School	Private	Took short time	Less than 7 hours	Awake one time	Yes	Refreshed	Fresh and alert	Agree	Good	Sometimes	Normal	Yes	Yes	Yes	Not Suffering
Respondent 1166	Female	36-45 Years	Graduation	School	Private	Took long time	More than 8 hours	Awake one time	No	Refreshed	Fresh and alert	Sometimes	Good	Sometimes	Normal	No	No	Sometimes	Not Suffering
Respondent 1167	Female	26-35 Years	Graduation	School	Government	Took short time	Less than 7 hours	Awake one time	Some times	Refreshed	Fresh and alert	Disagree	Good	Disagree	Normal	No	No	Sometimes	Not Suffering
Respondent 1168	Male	26-35 Years	Graduation	College	Government	Took short time	More than 8 hours	Awake 2 or more times	No	Refreshed	Fresh and alert	Agree	Average	Agree	Above normal	No	No	Sometimes	Others
Respondent 1169	Male	26-35 Years	Graduation	College	Government	Took short time	More than 8 hours	Awake 2 or more times	No	Refreshed	Fresh and alert	Agree	Average	Agree	Above normal	No	Yes	Sometimes	Liver problem
Respondent 1170	Male	26-35 Years	Graduation	School	Private	Took short time	Less than 7 hours	Awake 2 or more times	Yes	Un refreshed	Fresh and alert	Sometimes	Good	Disagree	Above normal	No	No	Sometimes	Not Suffering
Respondent 1171	Female	More than 45 Years	Graduation	School	Private	Took long time	More than 8 hours	Continuously	No	Refreshed	Fresh and alert	Disagree	Good	Disagree	Normal	Yes	No	Sometimes	Not Suffering
Respondent 1172	Female	More than 45 Years	Graduation	School	Private	Took short time	Less than 7 hours	Awake one time	Some times	Un refreshed	Sleepy/tired/irritable	Sometimes	Average	Sometimes	Below normal	Yes	Sometimes	Sometimes	Not Suffering
Respondent 1173	Female	26-35 Years	Graduation	School	Private	Took short time	Less than 7 hours	Awake one time	No	Refreshed	Fresh and alert	Sometimes	Average	Agree	Above normal	No	No	No	Stomach Problem
Respondent 1174	Female	More than 45 Years	Post Graduation	University	Government	Took long time	More than 8 hours	Awake one time	Yes	Refreshed	Fresh and alert	Sometimes	Good	Agree	Normal	Yes	Sometimes	Sometimes	Sugar/Diabetes
Respondent 1175	Female	25 or less than 25 Years	Graduation	University	Private	Took long time	More than 8 hours	Awake one time	Some times	Un refreshed	Sleepy/tired/irritable	Agree	Average	Disagree	Below normal	Yes	No	No	Obesity
Respondent 1176	Female	36-45 Years	Graduation	School	Private	Took short time	7-8 hours	Awake one time	No	Un refreshed	Moderately active	Sometimes	Average	Sometimes	Above normal	Yes	Sometimes	Sometimes	Heart problem
Respondent 1177	Female	26-35 Years	Graduation	College	Private	Took short time	7-8 hours	Awake one time	Yes	Refreshed	Moderately active	Sometimes	Good	Disagree	Below normal	No	No	Sometimes	Not Suffering
Respondent 1178	Female	26-35 Years	Graduation	College	Private	Took long time	7-8 hours	Awake one time	Some times	Tired	Sleepy/tired/irritable	Agree	Average	Agree	Above normal	Yes	No	Yes	Not Suffering
Respondent 1179	Female	26-35 Years	Post Graduation	College	Private	Took short time	More than 8 hours	Awake 2 or more times	Some times	Tired	Sleepy/tired/irritable	Sometimes	Bad	Disagree	Below normal	Yes	Sometimes	Yes	Myopia
Respondent 1180	Male	25 or less than 25 Years	Graduation	School	Private	Took short time	Less than 7 hours	Awake 2 or more times	No	Refreshed	Fresh and alert	Sometimes	Good	Disagree	Normal	No	No	No	Not Suffering
Respondent 1181	Male	25 or less than 25 Years	Graduation	School	Private	Took long time	Less than 7 hours	Continuously	No	Tired	Fresh and alert	Disagree	Average	Agree	Normal	Yes	No	No	Depression
Respondent 1182	Male	26-35 Years	Post Graduation	School	Private	Took long time	More than 8 hours	Continuously	Yes	Refreshed	Moderately active	Sometimes	Average	Disagree	Above normal	Yes	No	Sometimes	Not Suffering
Respondent 1183	Female	25 or less than 25 Years	Graduation	College	Private	Took short time	7-8 hours	Continuously	Some times	Refreshed	Moderately active	Agree	Good	Agree	Below normal	No	No	No	Not Suffering
Respondent 1184	Female	26-35 Years	Graduation	College	Private	Immediately	Less than 7 hours	Continuously	No	Refreshed	Fresh and alert	Sometimes	Average	Disagree	Normal	No	No	No	Not Suffering
Respondent 1185	Female	36-45 Years	Post Graduation	College	Private	Took short time	More than 8 hours	Awake 2 or more times	No	Refreshed	Sleepy/tired/irritable	Sometimes	Average	Agree	Normal	Yes	No	Sometimes	Not Suffering
Respondent 1186	Female	25 or less than 25 Years	Graduation	School	Private	Immediately	Less than 7 hours	Continuously	Yes	Refreshed	Fresh and alert	Agree	Good	Agree	Normal	No	Yes	No	Others
Respondent 1187	Female	26-35 Years	Graduation	School	Private	Took short time	More than 8 hours	Awake one time	No	Refreshed	Moderately active	Disagree	Average	Sometimes	Normal	No	No	No	Not Suffering
Respondent 1188	Female	More than 45 Years	Post Graduation	University	Private	Took long time	Less than 7 hours	Awake 2 or more times	Some times	Un refreshed	Moderately active	Agree	Average	Agree	Normal	No	No	Sometimes	Others
Respondent 1189	Female	36-45 Years	Graduation	College	Private	Took long time	More than 8 hours	Continuously	Yes	Un refreshed	Moderately active	Sometimes	Good	Disagree	Normal	Yes	No	No	Depression
Respondent 1190	Male	26-35 Years	Graduation	College	Private	Immediately	7-8 hours	Awake 2 or more times	Yes	Tired	Sleepy/tired/irritable	Agree	Average	Agree	Above normal	Yes	No	Yes	Not Suffering
Respondent 1191	Male	25 or less than 25 Years	Graduation	School	Private	Took long time	7-8 hours	Awake 2 or more times	Some times	Refreshed	Moderately active	Agree	Average	Agree	Below normal	Yes	Yes	Sometimes	Not Suffering
Respondent 1192	Male	26-35 Years	Graduation	School	Private	Took short time	7-8 hours	Continuously	Some times	Refreshed	Moderately active	Sometimes	Average	Agree	Normal	Yes	Sometimes	Sometimes	Headache or Migraine
Respondent 1193	Male	More than 45 Years	Graduation	College	Private	Took long time	7-8 hours	Awake 2 or more times	No	Tired	Sleepy/tired/irritable	Agree	Average	Agree	Below normal	No	No	Yes	Not Suffering
Respondent 1194	Female	25 or less than 25 Years	Graduation	School	Government	Immediately	7-8 hours	Awake one time	No	Refreshed	Fresh and alert	Agree	Good	Agree	Normal	Yes	Sometimes	Yes	Heart problem
Respondent 1195	Male	25 or less than 25 Years	Graduation	College	Government	Immediately	7-8 hours	Awake 2 or more times	No	Un refreshed	Sleepy/tired/irritable	Sometimes	Average	Sometimes	Above normal	Yes	No	Sometimes	Others
Respondent 1196	Male	26-35 Years	Post Graduation	College	Private	Took long time	7-8 hours	Awake one time	No	Tired	Moderately active	Agree	Average	Sometimes	Normal	Yes	No	Yes	Headache or Migraine
Respondent 1197	Female	26-35 Years	Post Graduation	School	Private	Took short time	7-8 hours	Continuously	No	Refreshed	Fresh and alert	Disagree	Average	Disagree	Normal	No	No	Sometimes	Not Suffering
Respondent 1198	Female	26-35 Years	Graduation	College	Private	Took short time	7-8 hours	Awake 2 or more times	Yes	Refreshed	Moderately active	Disagree	Good	Disagree	Normal	No	No	No	Not Suffering
Respondent 1199	Male	26-35 Years	Post Graduation	College	Private	Took short time	7-8 hours	Awake 2 or more times	No	Un refreshed	Fresh and alert	Agree	Good	Agree	Above normal	No	No	Sometimes	Not Suffering
Respondent 1200	Male	25 or less than 25 Years	Graduation	College	Private	Took long time	7-8 hours	Awake one time	Yes	Refreshed	Fresh and alert	Sometimes	Average	Agree	Below normal	No	No	No	Not Suffering
Respondent 1201	Female	25 or less than 25 Years	Post Graduation	University	Private	Took short time	More than 8 hours	Awake one time	Some times	Refreshed	Fresh and alert	Disagree	Average	Disagree	Normal	No	No	Yes	Not Suffering
Respondent 1202	Female	26-35 Years	Graduation	College	Government	Took short time	7-8 hours	Continuously	No	Refreshed	Moderately active	Agree	Average	Disagree	Below normal	Yes	No	No	Asthma
Respondent 1203	Male	26-35 Years	Post Graduation	College	Government	Took long time	7-8 hours	Awake 2 or more times	No	Refreshed	Moderately active	Disagree	Average	Agree	Normal	No	No	Sometimes	Not Suffering
Respondent 1204	Female	36-45 Years	Graduation	College	Government	Took short time	More than 8 hours	Awake 2 or more times	Yes	Refreshed	Fresh and alert	Sometimes	Average	Disagree	Above normal	Yes	No	Sometimes	Not Suffering
Respondent 1205	Male	26-35 Years	Graduation	College	Government	Took short time	7-8 hours	Awake one time	Some times	Tired	Sleepy/tired/irritable	Agree	Average	Agree	Above normal	No	No	Sometimes	Not Suffering
Respondent 1206	Female	26-35 Years	Graduation	School	Government	Immediately	7-8 hours	Awake one time	Some times	Refreshed	Sleepy/tired/irritable	Agree	Average	Disagree	Above normal	No	Yes	Sometimes	Not Suffering
Respondent 1207	Female	25 or less than 25 Years	Graduation	School	Private	Took short time	Less than 7 hours	Awake one time	Some times	Refreshed	Fresh and alert	Disagree	Average	Agree	Normal	No	Sometimes	No	Not Suffering
Respondent 1208	Male	36-45 Years	Post Graduation	School	Government	Took long time	Less than 7 hours	Continuously	No	Refreshed	Fresh and alert	Sometimes	Good	Agree	Below normal	No	No	Sometimes	Not Suffering
Respondent 1209	Female	More than 45 Years	Post Graduation	School	Government	Immediately	7-8 hours	Awake one time	Yes	Tired	Fresh and alert	Disagree	Good	Disagree	Normal	No	No	No	Not Suffering
Respondent 1210	Female	26-35 Years	Post Graduation	University	Government	Immediately	7-8 hours	Awake 2 or more times	Yes	Tired	Sleepy/tired/irritable	Agree	Bad	Agree	Normal	Yes	Yes	No	Not Suffering
Respondent 1211	Female	More than 45 Years	Graduation	School	Private	Immediately	7-8 hours	Awake one time	Some times	Un refreshed	Moderately active	Disagree	Good	Agree	Normal	Yes	No	No	Not Suffering
Respondent 1212	Female	26-35 Years	Graduation	School	Private	Took short time	More than 8 hours	Awake one time	Yes	Un refreshed	Sleepy/tired/irritable	Disagree	Good	Disagree	Normal	No	No	Sometimes	Others
Respondent 1213	Female	More than 45 Years	Graduation	School	Government	Took short time	More than 8 hours	Awake one time	Yes	Refreshed	Moderately active	Agree	Average	Agree	Above normal	Yes	Sometimes	No	Not Suffering
Respondent 1214	Male	36-45 Years	Post Graduation	College	Private	Took long time	7-8 hours	Awake one time	No	Refreshed	Sleepy/tired/irritable	Agree	Average	Disagree	Normal	No	No	Yes	Others
Respondent 1215	Male	25 or less than 25 Years	Graduation	College	Private	Immediately	7-8 hours	Awake one time	Yes	Refreshed	Moderately active	Sometimes	Average	Sometimes	Normal	No	Sometimes	Sometimes	Not Suffering
Respondent 1216	Male	25 or less than 25 Years	Graduation	University	Private	Took long time	Less than 7 hours	Awake one time	No	Tired	Sleepy/tired/irritable	Agree	Average	Disagree	Normal	No	No	Yes	Not Suffering
Respondent 1217	Female	More than 45 Years	Post Graduation	School	Private	Took short time	7-8 hours	Awake one time	No	Refreshed	Moderately active	Disagree	Good	Agree	Above normal	No	No	No	Not Suffering
Respondent 1218	Female	25 or less than 25 Years	Graduation	University	Government	Took short time	7-8 hours	Awake 2 or more times	No	Tired	Sleepy/tired/irritable	Sometimes	Good	Sometimes	Above normal	No	No	No	Not Suffering
Respondent 1219	Female	26-35 Years	Post Graduation	University	Private	Immediately	7-8 hours	Continuously	No	Refreshed	Moderately active	Disagree	Average	Disagree	Above normal	No	No	Sometimes	Not Suffering
Respondent 1220	Male	25 or less than 25 Years	Graduation	School	Private	Took short time	Less than 7 hours	Awake 2 or more times	No	Refreshed	Sleepy/tired/irritable	Sometimes	Good	Agree	Above normal	No	No	No	Not Suffering
Respondent 1221	Female	36-45 Years	Graduation	School	Private	Took short time	Less than 7 hours	Awake one time	No	Refreshed	Moderately active	Sometimes	Average	Agree	Below normal	No	No	Sometimes	Not Suffering
Respondent 1222	Female	25 or less than 25 Years	Graduation	School	Private	Took short time	7-8 hours	Continuously	No	Refreshed	Moderately active	Sometimes	Good	Agree	Above normal	No	No	No	Not Suffering
Respondent 1223	Female	More than 45 Years	Post Graduation	College	Government	Took long time	More than 8 hours	Continuously	Yes	Refreshed	Fresh and alert	Sometimes	Good	Disagree	Normal	Yes	Yes	No	Not Suffering
Respondent 1224	Female	26-35 Years	Post Graduation	School	Private	Immediately	7-8 hours	Awake 2 or more times	No	Tired	Moderately active	Sometimes	Good	Agree	Above normal	No	No	Sometimes	Not Suffering
Respondent 1225	Female	25 or less than 25 Years	Graduation	School	Government	Took long time	Less than 7 hours	Awake 2 or more times	No	Tired	Sleepy/tired/irritable	Sometimes	Average	Agree	Below normal	Yes	No	Yes	Not Suffering
Respondent 1226	Female	26-35 Years	Graduation	School	Government	Took long time	More than 8 hours	Awake 2 or more times	No	Refreshed	Sleepy/tired/irritable	Agree	Good	Agree	Below normal	Yes	No	No	Not Suffering
Respondent 1227	Female	36-45 Years	Graduation	School	Government	Took short time	Less than 7 hours	Awake one time	Some times	Refreshed	Fresh and alert	Agree	Average	Agree	Normal	No	No	No	Not Suffering
Respondent 1228	Female	26-35 Years	Graduation	University	Government	Immediately	7-8 hours	Continuously	No	Refreshed	Sleepy/tired/irritable	Agree	Good	Disagree	Normal	No	No	Sometimes	Not Suffering
Respondent 1229	Female	26-35 Years	Graduation	College	Government	Immediately	More than 8 hours	Continuously	Yes	Tired	Sleepy/tired/irritable	Agree	Average	Sometimes	Below normal	No	No	Yes	Not Suffering
Respondent 1230	Female	36-45 Years	Graduation	College	Private	Took short time	Less than 7 hours	Awake one time	No	Refreshed	Moderately active	Disagree	Average	Disagree	Normal	No	No	Sometimes	Not Suffering
Respondent 1231	Female	25 or less than 25 Years	Graduation	College	Government	Took short time	More than 8 hours	Continuously	No	Refreshed	Sleepy/tired/irritable	Agree	Average	Disagree	Normal	No	No	Yes	Not Suffering
Respondent 1232	Female	25 or less than 25 Years	Graduation	College	Private	Took long time	7-8 hours	Continuously	Yes	Refreshed	Sleepy/tired/irritable	Disagree	Average	Sometimes	Normal	No	No	Yes	Not Suffering
Respondent 1233	Male	25 or less than 25 Years	Graduation	School	Government	Took long time	Less than 7 hours	Continuously	Yes	Refreshed	Sleepy/tired/irritable	Agree	Good	Disagree	Above normal	Yes	No	No	Not Suffering
Respondent 1234	Female	26-35 Years	Graduation	University	Government	Took long time	Less than 7 hours	Awake 2 or more times	No	Tired	Sleepy/tired/irritable	Sometimes	Average	Agree	Normal	Yes	No	Yes	Not Suffering
Respondent 1235	Male	25 or less than 25 Years	Graduation	School	Private	Took short time	7-8 hours	Continuously	Some times	Refreshed	Moderately active	Disagree	Average	Agree	Above normal	No	No	No	Not Suffering
Respondent 1236	Female	25 or less than 25 Years	Graduation	University	Government	Took long time	Less than 7 hours	Awake 2 or more times	No	Tired	Sleepy/tired/irritable	Sometimes	Average	Agree	Normal	Yes	No	Yes	Depression
Respondent 1237	Male	36-45 Years	Post Graduation	College	Government	Immediately	More than 8 hours	Awake one time	Yes	Refreshed	Fresh and alert	Disagree	Good	Disagree	Normal	No	No	No	Not Suffering
Respondent 1238	Female	25 or less than 25 Years	Graduation	College	Private	Took short time	7-8 hours	Awake one time	No	Un refreshed	Moderately active	Disagree	Average	Sometimes	Above normal	No	No	Sometimes	Not Suffering
Respondent 1239	Female	More than 45 Years	Post Graduation	College	Government	Took short time	7-8 hours	Awake one time	Some times	Refreshed	Fresh and alert	Disagree	Good	Disagree	Below normal	No	No	No	Stomach Problem
Respondent 1240	Male	26-35 Years	Graduation	College	Government	Took short time	7-8 hours	Continuously	No	Refreshed	Fresh and alert	Sometimes	Average	Disagree	Below normal	Yes	Sometimes	Sometimes	Not Suffering
Respondent 1241	Female	26-35 Years	Graduation	College	Government	Took short time	7-8 hours	Awake 2 or more times	No	Tired	Moderately active	Disagree	Good	Agree	Normal	No	No	No	Not Suffering
Respondent 1242	Female	26-35 Years	Graduation	School	Government	Took long time	7-8 hours	Awake 2 or more times	No	Tired	Fresh and alert	Sometimes	Average	Sometimes	Above normal	No	Sometimes	Sometimes	Not Suffering
Respondent 1243	Female	25 or less than 25 Years	Graduation	College	Private	Took short time	More than 8 hours	Continuously	Yes	Refreshed	Fresh and alert	Sometimes	Good	Sometimes	Normal	No	Sometimes	No	Not Suffering
Respondent 1244	Female	26-35 Years	Graduation	School	Private	Took long time	Less than 7 hours	Awake 2 or more times	Yes	Un refreshed	Sleepy/tired/irritable	Agree	Average	Sometimes	Normal	No	Sometimes	No	Others
Respondent 1245	Female	25 or less than 25 Years	Graduation	School	Private	Took long time	Less than 7 hours	Awake 2 or more times	Some times	Tired	Sleepy/tired/irritable	Agree	Average	Disagree	Below normal	No	No	Yes	Not Suffering
Respondent 1246	Male	25 or less than 25 Years	Graduation	College	Private	Took short time	Less than 7 hours	Awake 2 or more times	No	Refreshed	Fresh and alert	Sometimes	Good	Sometimes	Normal	Yes	Yes	Sometimes	Not Suffering
Respondent 1247	Male	25 or less than 25 Years	Graduation	School	Private	Took short time	7-8 hours	Continuously	Some times	Refreshed	Moderately active	Sometimes	Good	Agree	Normal	No	No	No	Not Suffering
Respondent 1248	Female	25 or less than 25 Years	Graduation	School	Private	Took long time	7-8 hours	Continuously	Some times	Refreshed	Moderately active	Sometimes	Good	Agree	Above normal	No	No	No	Not Suffering
Respondent 1249	Female	26-35 Years	Post Graduation	School	Government	Took short time	7-8 hours	Awake one time	No	Refreshed	Fresh and alert	Disagree	Good	Sometimes	Below normal	No	No	Sometimes	Not Suffering
Respondent 1250	Male	25 or less than 25 Years	Graduation	School	Private	Immediately	More than 8 hours	Continuously	Some times	Refreshed	Moderately active	Sometimes	Good	Agree	Normal	No	No	No	Not Suffering
Respondent 1251	Male	26-35 Years	Post Graduation	College	Private	Immediately	More than 8 hours	Continuously	No	Refreshed	Fresh and alert	Disagree	Good	Disagree	Normal	No	Yes	No	Not Suffering
Respondent 1252	Female	26-35 Years	Graduation	College	Government	Immediately	7-8 hours	Continuously	No	Refreshed	Fresh and alert	Agree	Good	Sometimes	Normal	No	Sometimes	Yes	Not Suffering
Respondent 1253	Male	36-45 Years	Graduation	School	Private	Took short time	Less than 7 hours	Awake 2 or more times	No	Refreshed	Sleepy/tired/irritable	Sometimes	Good	Sometimes	Normal	Yes	No	Yes	Not Suffering
Respondent 1254	Female	26-35 Years	Graduation	College	Private	Took short time	7-8 hours	Awake one time	Yes	Refreshed	Fresh and alert	Sometimes	Average	Agree	Above normal	No	No	No	Not Suffering
Respondent 1255	Female	More than 45 Years	Graduation	College	Private	Took short time	7-8 hours	Awake one time	Some times	Refreshed	Fresh and alert	Sometimes	Good	Agree	Above normal	No	No	No	Not Suffering
Respondent 1256	Female	36-45 Years	Graduation	College	Private	Took short time	7-8 hours	Awake 2 or more times	Some times	Un refreshed	Moderately active	Sometimes	Average	Disagree	Below normal	No	No	Sometimes	Not Suffering
Respondent 1257	Male	36-45 Years	Graduation	College	Private	Took short time	7-8 hours	Awake 2 or more times	Some times	Un refreshed	Moderately active	Sometimes	Average	Disagree	Above normal	No	No	Sometimes	Not Suffering
Respondent 1258	Female	26-35 Years	Graduation	College	Government	Took short time	7-8 hours	Awake 2 or more times	No	Refreshed	Fresh and alert	Sometimes	Good	Agree	Normal	Yes	Yes	No	Not Suffering
Respondent 1259	Male	25 or less than 25 Years	Graduation	School	Private	Took short time	Less than 7 hours	Awake one time	Yes	Refreshed	Fresh and alert	Disagree	Good	Agree	Normal	Yes	No	Sometimes	Others
Respondent 1260	Female	25 or less than 25 Years	Graduation	School	Private	Took short time	Less than 7 hours	Awake one time	No	Refreshed	Fresh and alert	Disagree	Good	Agree	Normal	Yes	No	Sometimes	Others
Respondent 1261	Female	26-35 Years	Graduation	School	Private	Took short time	7-8 hours	Awake 2 or more times	Yes	Refreshed	Fresh and alert	Sometimes	Good	Agree	Normal	Yes	Sometimes	No	Not Suffering
Respondent 1262	Male	26-35 Years	Graduation	College	Private	Immediately	7-8 hours	Continuously	Yes	Refreshed	Fresh and alert	Disagree	Good	Agree	Above normal	No	No	Sometimes	Not Suffering
Respondent 1263	Female	26-35 Years	Graduation	School	Government	Took long time	Less than 7 hours	Awake 2 or more times	No	Refreshed	Moderately active	Sometimes	Average	Agree	Normal	No	No	Sometimes	Headache or Migraine
Respondent 1264	Female	26-35 Years	Post Graduation	College	Government	Took short time	Less than 7 hours	Continuously	Yes	Refreshed	Moderately active	Disagree	Good	Agree	Below normal	No	No	No	Not Suffering
Respondent 1265	Male	26-35 Years	Graduation	School	Private	Took short time	7-8 hours	Awake one time	No	Refreshed	Fresh and alert	Agree	Good	Agree	Below normal	Yes	Yes	No	Not Suffering
Respondent 1266	Male	25 or less than 25 Years	Graduation	College	Private	Took short time	Less than 7 hours	Awake 2 or more times	No	Refreshed	Moderately active	Sometimes	Average	Sometimes	Normal	Yes	No	Sometimes	Not Suffering
Respondent 1267	Female	26-35 Years	Post Graduation	College	Government	Took long time	7-8 hours	Awake one time	No	Refreshed	Fresh and alert	Disagree	Good	Agree	Above normal	No	Sometimes	Sometimes	Not Suffering
Respondent 1268	Male	26-35 Years	Graduation	School	Government	Immediately	Less than 7 hours	Continuously	No	Refreshed	Fresh and alert	Disagree	Good	Sometimes	Normal	No	No	No	Not Suffering
Respondent 1269	Female	36-45 Years	Post Graduation	University	Government	Took short time	Less than 7 hours	Awake 2 or more times	No	Tired	Sleepy/tired/irritable	Disagree	Average	Agree	Normal	No	Sometimes	Sometimes	Not Suffering
Respondent 1270	Female	26-35 Years	Graduation	College	Private	Took long time	Less than 7 hours	Awake one time	Some times	Refreshed	Moderately active	Disagree	Average	Sometimes	Below normal	No	Sometimes	Sometimes	Liver problem
Respondent 1271	Male	25 or less than 25 Years	Graduation	School	Private	Took short time	7-8 hours	Awake 2 or more times	No	Tired	Sleepy/tired/irritable	Disagree	Good	Sometimes	Normal	No	No	Sometimes	Not Suffering
Respondent 1272	Female	26-35 Years	Post Graduation	College	Private	Took short time	Less than 7 hours	Awake 2 or more times	Some times	Un refreshed	Moderately active	Disagree	Average	Disagree	Below normal	No	Sometimes	No	Stomach Problem
Respondent 1273	Male	25 or less than 25 Years	Graduation	School	Private	Immediately	More than 8 hours	Awake one time	Yes	Refreshed	Sleepy/tired/irritable	Disagree	Average	Disagree	Above normal	Yes	No	Yes	Others
Respondent 1274	Female	26-35 Years	Graduation	School	Government	Took long time	More than 8 hours	Continuously	No	Tired	Sleepy/tired/irritable	Agree	Good	Agree	Normal	Yes	Yes	Yes	Depression
Respondent 1275	Female	36-45 Years	Post Graduation	University	Private	Took short time	7-8 hours	Awake 2 or more times	No	Refreshed	Fresh and alert	Sometimes	Good	Agree	Normal	No	Sometimes	No	Stomach Problem
Respondent 1276	Male	25 or less than 25 Years	Graduation	College	Government	Took short time	7-8 hours	Awake one time	No	Refreshed	Moderately active	Sometimes	Good	Disagree	Normal	No	No	Sometimes	Not Suffering
Respondent 1277	Male	26-35 Years	Graduation	College	Government	Took long time	More than 8 hours	Awake one time	No	Un refreshed	Moderately active	Disagree	Average	Disagree	Below normal	No	No	Sometimes	Heart problem
Respondent 1278	Male	26-35 Years	Post Graduation	School	Government	Took short time	More than 8 hours	Awake 2 or more times	Yes	Refreshed	Moderately active	Disagree	Average	Disagree	Below normal	No	Yes	No	Others
Respondent 1279	Male	36-45 Years	Post Graduation	University	Government	Took long time	More than 8 hours	Awake 2 or more times	No	Un refreshed	Moderately active	Disagree	Average	Disagree	Below normal	No	No	No	Asthma
Respondent 1280	Female	36-45 Years	Graduation	College	Private	Immediately	7-8 hours	Continuously	No	Refreshed	Fresh and alert	Sometimes	Average	Disagree	Normal	No	No	No	Not Suffering
Respondent 1281	Female	36-45 Years	Graduation	College	Private	Took short time	Less than 7 hours	Awake 2 or more times	No	Refreshed	Fresh and alert	Disagree	Good	Agree	Normal	No	No	No	Not Suffering
Respondent 1282	Male	26-35 Years	Post Graduation	College	Private	Took short time	7-8 hours	Awake one time	No	Un refreshed	Sleepy/tired/irritable	Disagree	Average	Agree	Below normal	Yes	Yes	No	Sugar/Diabetes
Respondent 1283	Female	26-35 Years	Post Graduation	College	Government	Took short time	7-8 hours	Awake 2 or more times	Some times	Refreshed	Moderately active	Disagree	Average	Agree	Above normal	No	No	No	Not Suffering
Respondent 1284	Male	More than 45 Years	Post Graduation	School	Government	Took long time	Less than 7 hours	Awake 2 or more times	No	Un refreshed	Moderately active	Agree	Average	Sometimes	Below normal	Yes	Sometimes	Yes	Sugar/Diabetes
Respondent 1285	Female	36-45 Years	Graduation	School	Private	Immediately	More than 8 hours	Continuously	Yes	Refreshed	Fresh and alert	Sometimes	Average	Disagree	Normal	No	Yes	Sometimes	Not Suffering
Respondent 1286	Female	36-45 Years	Graduation	College	Private	Immediately	More than 8 hours	Continuously	No	Refreshed	Fresh and alert	Sometimes	Average	Disagree	Below normal	No	Yes	Sometimes	Not Suffering
Respondent 1287	Female	26-35 Years	Graduation	College	Private	Took short time	7-8 hours	Awake 2 or more times	No	Refreshed	Fresh and alert	Disagree	Average	Agree	Normal	No	Sometimes	Sometimes	Stomach Problem
Respondent 1288	Female	36-45 Years	Graduation	School	Government	Immediately	7-8 hours	Awake one time	Yes	Refreshed	Moderately active	Disagree	Average	Agree	Above normal	No	Yes	No	Not Suffering
Respondent 1289	Male	36-45 Years	Post Graduation	School	Government	Took long time	7-8 hours	Awake 2 or more times	No	Refreshed	Moderately active	Disagree	Average	Agree	Normal	Yes	No	Sometimes	Others
Respondent 1290	Male	36-45 Years	Graduation	College	Private	Took short time	More than 8 hours	Continuously	No	Refreshed	Moderately active	Agree	Good	Agree	Normal	No	No	Sometimes	Not Suffering
Respondent 1291	Female	26-35 Years	Graduation	College	Government	Took short time	7-8 hours	Continuously	Some times	Refreshed	Sleepy/tired/irritable	Agree	Average	Agree	Normal	No	No	Sometimes	Not Suffering
Respondent 1292	Female	36-45 Years	Post Graduation	School	Government	Took short time	7-8 hours	Awake one time	Yes	Refreshed	Moderately active	Agree	Average	Disagree	Normal	No	No	No	Not Suffering
Respondent 1293	Male	26-35 Years	Post Graduation	College	Government	Took short time	7-8 hours	Awake one time	Some times	Un refreshed	Fresh and alert	Agree	Good	Agree	Below normal	Yes	No	No	Not Suffering
Respondent 1294	Female	More than 45 Years	Graduation	School	Private	Immediately	Less than 7 hours	Awake one time	Some times	Refreshed	Moderately active	Agree	Good	Agree	Below normal	No	No	Sometimes	Not Suffering
Respondent 1295	Female	26-35 Years	Graduation	School	Private	Took short time	More than 8 hours	Awake one time	No	Refreshed	Moderately active	Sometimes	Average	Disagree	Normal	No	No	Yes	Not Suffering
Respondent 1296	Male	36-45 Years	Graduation	College	Private	Took long time	7-8 hours	Continuously	No	Refreshed	Moderately active	Disagree	Average	Agree	Above normal	Yes	No	No	Not Suffering
Respondent 1297	Male	26-35 Years	Graduation	School	Government	Took short time	Less than 7 hours	Continuously	No	Refreshed	Moderately active	Sometimes	Average	Agree	Below normal	Yes	No	No	Not Suffering
Respondent 1298	Female	36-45 Years	Graduation	School	Government	Immediately	More than 8 hours	Continuously	Yes	Refreshed	Sleepy/tired/irritable	Agree	Average	Agree	Normal	Yes	No	Yes	Not Suffering
Respondent 1299	Male	26-35 Years	Graduation	School	Government	Took short time	7-8 hours	Continuously	Yes	Refreshed	Fresh and alert	Disagree	Good	Agree	Normal	No	No	No	Not Suffering
Respondent 1300	Female	26-35 Years	Post Graduation	School	Government	Took short time	7-8 hours	Continuously	Some times	Refreshed	Moderately active	Agree	Average	Agree	Above normal	No	No	Sometimes	Not Suffering
Respondent 1301	Male	More than 45 Years	Graduation	School	Government	Immediately	More than 8 hours	Awake 2 or more times	No	Refreshed	Fresh and alert	Disagree	Good	Agree	Normal	Yes	No	Sometimes	Not Suffering
Respondent 1302	Male	More than 45 Years	Post Graduation	University	Government	Took short time	7-8 hours	Continuously	Yes	Refreshed	Fresh and alert	Disagree	Average	Agree	Normal	Yes	No	Sometimes	Not Suffering
Respondent 1303	Male	26-35 Years	Graduation	School	Government	Immediately	7-8 hours	Continuously	No	Un refreshed	Fresh and alert	Agree	Average	Disagree	Normal	No	No	Sometimes	Headache or Migraine
Respondent 1304	Female	25 or less than 25 Years	Post Graduation	College	Government	Took long time	Less than 7 hours	Awake one time	No	Refreshed	Moderately active	Agree	Average	Agree	Normal	No	No	No	Not Suffering
Respondent 1305	Female	More than 45 Years	Post Graduation	College	Government	Took long time	Less than 7 hours	Awake one time	Yes	Refreshed	Moderately active	Sometimes	Good	Agree	Normal	Yes	No	No	Not Suffering
Respondent 1306	Female	More than 45 Years	Graduation	School	Government	Took long time	Less than 7 hours	Awake 2 or more times	Yes	Un refreshed	Moderately active	Sometimes	Average	Agree	Above normal	Yes	No	Sometimes	Headache or Migraine
Respondent 1307	Male	26-35 Years	Post Graduation	College	Private	Took long time	7-8 hours	Awake one time	Yes	Un refreshed	Sleepy/tired/irritable	Agree	Bad	Sometimes	Above normal	Yes	Yes	Yes	Depression
Respondent 1308	Male	36-45 Years	Graduation	School	Government	Took short time	Less than 7 hours	Awake 2 or more times	Yes	Un refreshed	Moderately active	Sometimes	Bad	Sometimes	Below normal	Yes	No	Yes	Myopia
Respondent 1309	Male	More than 45 Years	Post Graduation	University	Private	Immediately	Less than 7 hours	Awake 2 or more times	Some times	Tired	Moderately active	Sometimes	Average	Agree	Below normal	Yes	No	No	Headache or Migraine
Respondent 1310	Female	26-35 Years	Graduation	College	Government	Took long time	7-8 hours	Awake 2 or more times	Some times	Tired	Moderately active	Sometimes	Average	Sometimes	Above normal	Yes	Sometimes	Sometimes	Obesity
Respondent 1311	Female	More than 45 Years	Graduation	College	Private	Took short time	Less than 7 hours	Awake 2 or more times	Yes	Tired	Sleepy/tired/irritable	Agree	Bad	Agree	Below normal	Yes	Yes	Yes	Depression
Respondent 1312	Male	25 or less than 25 Years	Graduation	School	Government	Immediately	More than 8 hours	Continuously	No	Refreshed	Fresh and alert	Disagree	Good	Disagree	Normal	No	No	No	Not Suffering
Respondent 1313	Male	25 or less than 25 Years	Post Graduation	School	Government	Took long time	Less than 7 hours	Awake 2 or more times	No	Tired	Sleepy/tired/irritable	Sometimes	Bad	Agree	Above normal	Yes	No	Sometimes	Headache or Migraine
Respondent 1314	Female	More than 45 Years	Post Graduation	University	Private	Took long time	Less than 7 hours	Awake 2 or more times	No	Refreshed	Moderately active	Sometimes	Average	Agree	Below normal	Yes	Sometimes	Yes	Depression
Respondent 1315	Female	36-45 Years	Graduation	School	Government	Took short time	Less than 7 hours	Awake one time	Some times	Un refreshed	Moderately active	Sometimes	Average	Agree	Normal	Yes	No	No	Myopia
Respondent 1316	Female	26-35 Years	Graduation	College	Government	Immediately	More than 8 hours	Continuously	No	Refreshed	Fresh and alert	Disagree	Average	Sometimes	Above normal	Yes	No	Yes	Depression
Respondent 1317	Female	More than 45 Years	Post Graduation	University	Private	Took long time	Less than 7 hours	Awake one time	No	Refreshed	Moderately active	Sometimes	Bad	Agree	Above normal	Yes	Sometimes	Sometimes	Headache or Migraine
Respondent 1318	Male	25 or less than 25 Years	Graduation	School	Private	Immediately	More than 8 hours	Awake one time	No	Refreshed	Moderately active	Sometimes	Average	Agree	Normal	Yes	No	Sometimes	Sugar/Diabetes
Respondent 1319	Male	More than 45 Years	Post Graduation	College	Private	Took long time	7-8 hours	Awake one time	Yes	Un refreshed	Sleepy/tired/irritable	Sometimes	Average	Agree	Below normal	Yes	No	Sometimes	Depression
Respondent 1320	Female	36-45 Years	Graduation	School	Private	Took short time	Less than 7 hours	Awake 2 or more times	No	Un refreshed	Sleepy/tired/irritable	Disagree	Average	Sometimes	Above normal	Yes	No	Sometimes	Myopia
Respondent 1321	Male	More than 45 Years	Post Graduation	University	Private	Immediately	Less than 7 hours	Awake 2 or more times	Some times	Tired	Sleepy/tired/irritable	Sometimes	Average	Agree	Above normal	Yes	No	Sometimes	Obesity
Respondent 1322	Male	26-35 Years	Post Graduation	College	Government	Immediately	More than 8 hours	Continuously	No	Un refreshed	Moderately active	Sometimes	Average	Agree	Normal	Yes	No	Sometimes	Stomach Problem
Respondent 1323	Male	More than 45 Years	Graduation	School	Government	Took long time	Less than 7 hours	Awake 2 or more times	Some times	Tired	Sleepy/tired/irritable	Sometimes	Average	Agree	Below normal	Yes	No	Sometimes	Sugar/Diabetes
Respondent 1324	Male	More than 45 Years	Graduation	School	Private	Took long time	Less than 7 hours	Awake one time	Some times	Un refreshed	Moderately active	Sometimes	Average	Agree	Below normal	Yes	No	Yes	Headache or Migraine
Respondent 1325	Female	More than 45 Years	Post Graduation	College	Private	Took short time	7-8 hours	Awake one time	Some times	Un refreshed	Sleepy/tired/irritable	Sometimes	Average	Agree	Normal	Yes	Sometimes	Sometimes	Heart problem
Respondent 1326	Male	36-45 Years	Graduation	School	Private	Immediately	More than 8 hours	Awake one time	No	Un refreshed	Moderately active	Disagree	Average	Sometimes	Below normal	Yes	No	Sometimes	Liver problem
Respondent 1327	Male	More than 45 Years	Graduation	College	Private	Took long time	Less than 7 hours	Awake one time	No	Un refreshed	Sleepy/tired/irritable	Agree	Average	Sometimes	Above normal	Yes	No	Sometimes	Sugar/Diabetes
Respondent 1328	Female	25 or less than 25 Years	Graduation	College	Private	Took long time	7-8 hours	Awake one time	No	Un refreshed	Moderately active	Disagree	Average	Agree	Normal	Yes	No	No	Depression
Respondent 1329	Female	25 or less than 25 Years	Graduation	School	Private	Took short time	7-8 hours	Awake one time	Some times	Un refreshed	Moderately active	Sometimes	Average	Agree	Below normal	Yes	Sometimes	Yes	Depression
Respondent 1330	Female	26-35 Years	Graduation	College	Private	Took long time	Less than 7 hours	Awake 2 or more times	Some times	Tired	Moderately active	Sometimes	Average	Agree	Above normal	Yes	No	Sometimes	Depression
Respondent 1331	Male	25 or less than 25 Years	Graduation	College	Private	Took long time	7-8 hours	Awake 2 or more times	Some times	Un refreshed	Moderately active	Sometimes	Average	Sometimes	Normal	Yes	No	Sometimes	Obesity
Respondent 1332	Female	25 or less than 25 Years	Graduation	College	Government	Took long time	Less than 7 hours	Awake 2 or more times	No	Refreshed	Moderately active	Disagree	Average	Sometimes	Normal	Yes	No	Sometimes	Headache or Migraine
Respondent 1333	Male	25 or less than 25 Years	Graduation	College	Private	Immediately	7-8 hours	Awake 2 or more times	Some times	Tired	Moderately active	Sometimes	Average	Disagree	Above normal	No	No	Sometimes	Not Suffering
Respondent 1334	Male	26-35 Years	Post Graduation	College	Private	Took short time	Less than 7 hours	Awake one time	Yes	Refreshed	Fresh and alert	Disagree	Good	Disagree	Normal	No	No	No	Others
Respondent 1335	Female	25 or less than 25 Years	Post Graduation	College	Private	Took short time	More than 8 hours	Continuously	No	Tired	Sleepy/tired/irritable	Agree	Bad	Agree	Above normal	Yes	No	Yes	Obesity
Respondent 1336	Female	36-45 Years	Graduation	School	Government	Took short time	Less than 7 hours	Awake 2 or more times	Some times	Refreshed	Moderately active	Agree	Average	Agree	Below normal	Not now but suffered in past	No	Sometimes	Headache or Migraine
Respondent 1337	Male	25 or less than 25 Years	Graduation	School	Private	Immediately	7-8 hours	Continuously	No	Refreshed	Fresh and alert	Disagree	Good	Agree	Normal	No	No	No	Not Suffering
Respondent 1338	Female	26-35 Years	Post Graduation	University	Private	Took long time	Less than 7 hours	Awake 2 or more times	No	Un refreshed	Moderately active	Sometimes	Average	Agree	Below normal	Yes	No	Yes	Headache or Migraine
Respondent 1339	Male	26-35 Years	Graduation	School	Government	Took long time	More than 8 hours	Awake 2 or more times	No	Refreshed	Sleepy/tired/irritable	Agree	Average	Agree	Normal	Yes	Yes	Yes	Depression
Respondent 1340	Male	26-35 Years	Post Graduation	University	Private	Took long time	Less than 7 hours	Awake 2 or more times	Some times	Tired	Moderately active	Sometimes	Average	Agree	Normal	Not now but suffered in past	No	Sometimes	Headache or Migraine
Respondent 1341	Male	26-35 Years	Graduation	School	Private	Took short time	More than 8 hours	Continuously	No	Refreshed	Fresh and alert	Disagree	Average	Disagree	Normal	Yes	Sometimes	No	Not Suffering
Respondent 1342	Female	26-35 Years	Graduation	School	Government	Took short time	Less than 7 hours	Awake 2 or more times	No	Tired	Moderately active	Agree	Average	Agree	Normal	Yes	No	Yes	Depression
Respondent 1343	Male	25 or less than 25 Years	Graduation	University	Government	Took long time	7-8 hours	Continuously	No	Refreshed	Moderately active	Agree	Average	Agree	Normal	Yes	No	Yes	Depression
Respondent 1344	Male	25 or less than 25 Years	Graduation	College	Private	Took short time	7-8 hours	Continuously	No	Refreshed	Moderately active	Sometimes	Good	Disagree	Normal	Not now but suffered in past	No	Sometimes	Others
Respondent 1345	Male	25 or less than 25 Years	Post Graduation	School	Private	Took short time	7-8 hours	Awake one time	No	Refreshed	Moderately active	Sometimes	Average	Disagree	Normal	Not now but suffered in past	No	No	Headache or Migraine
Respondent 1346	Male	25 or less than 25 Years	Post Graduation	College	Private	Took short time	Less than 7 hours	Continuously	Yes	Refreshed	Fresh and alert	Sometimes	Good	Agree	Normal	No	No	No	Not Suffering
Respondent 1347	Male	26-35 Years	Post Graduation	School	Government	Took long time	Less than 7 hours	Awake 2 or more times	Yes	Tired	Sleepy/tired/irritable	Agree	Average	Agree	Above normal	Yes	Sometimes	Yes	Depression
Respondent 1348	Male	26-35 Years	Post Graduation	College	Government	Took long time	Less than 7 hours	Awake one time	No	Refreshed	Moderately active	Disagree	Average	Agree	Below normal	No	No	No	Others
Respondent 1349	Female	26-35 Years	Post Graduation	College	Government	Took short time	7-8 hours	Continuously	No	Refreshed	Fresh and alert	Sometimes	Average	Disagree	Normal	Yes	No	No	Others
Respondent 1350	Male	26-35 Years	Graduation	College	Private	Took long time	Less than 7 hours	Awake 2 or more times	Yes	Un refreshed	Sleepy/tired/irritable	Sometimes	Average	Agree	Normal	Yes	No	Sometimes	Not Suffering
Respondent 1351	Female	26-35 Years	Post Graduation	School	Government	Took short time	7-8 hours	Awake one time	No	Refreshed	Moderately active	Disagree	Good	Sometimes	Normal	Not now but suffered in past	No	No	Not Suffering
Respondent 1352	Female	26-35 Years	Graduation	School	Government	Took long time	7-8 hours	Awake one time	Yes	Refreshed	Moderately active	Sometimes	Average	Agree	Normal	Yes	No	Sometimes	Others
Respondent 1353	Female	25 or less than 25 Years	Graduation	School	Private	Took short time	Less than 7 hours	Continuously	No	Refreshed	Fresh and alert	Agree	Good	Agree	Normal	Yes	No	No	Others
Respondent 1354	Female	25 or less than 25 Years	Graduation	School	Government	Took long time	More than 8 hours	Awake 2 or more times	No	Refreshed	Moderately active	Disagree	Average	Agree	Above normal	No	No	Sometimes	Not Suffering
Respondent 1355	Female	25 or less than 25 Years	Post Graduation	College	Government	Took long time	Less than 7 hours	Awake one time	No	Un refreshed	Moderately active	Disagree	Average	Sometimes	Normal	No	Sometimes	No	Others
Respondent 1356	Male	26-35 Years	Graduation	School	Government	Immediately	Less than 7 hours	Awake one time	Yes	Refreshed	Moderately active	Sometimes	Average	Agree	Normal	Yes	No	No	Headache or Migraine
Respondent 1357	Female	36-45 Years	Graduation	School	Government	Took short time	Less than 7 hours	Awake one time	No	Refreshed	Moderately active	Agree	Average	Agree	Normal	No	No	No	Headache or Migraine
Respondent 1358	Male	26-35 Years	Graduation	School	Private	Took short time	7-8 hours	Continuously	Some times	Refreshed	Fresh and alert	Disagree	Good	Sometimes	Below normal	Yes	No	No	Not Suffering
Respondent 1359	Female	26-35 Years	Graduation	School	Government	Took short time	7-8 hours	Awake one time	No	Refreshed	Fresh and alert	Agree	Good	Agree	Above normal	No	No	No	Not Suffering
Respondent 1360	Female	More than 45 Years	Post Graduation	University	Government	Took long time	Less than 7 hours	Awake one time	Yes	Refreshed	Fresh and alert	Agree	Average	Agree	Above normal	Yes	No	Sometimes	Not Suffering
Respondent 1361	Female	25 or less than 25 Years	Graduation	School	Private	Took short time	7-8 hours	Awake one time	No	Refreshed	Moderately active	Disagree	Good	Disagree	Normal	No	No	Sometimes	Not Suffering
Respondent 1362	Male	36-45 Years	Graduation	School	Government	Took short time	7-8 hours	Awake 2 or more times	Some times	Refreshed	Fresh and alert	Agree	Good	Agree	Normal	No	No	No	Not Suffering
Respondent 1363	Female	36-45 Years	Graduation	College	Government	Immediately	More than 8 hours	Awake one time	No	Refreshed	Fresh and alert	Agree	Average	Sometimes	Normal	No	No	No	Not Suffering
Respondent 1364	Male	25 or less than 25 Years	Graduation	College	Private	Took long time	Less than 7 hours	Awake one time	Yes	Refreshed	Moderately active	Sometimes	Average	Disagree	Above normal	Yes	No	Yes	Not Suffering
Respondent 1365	Male	26-35 Years	Graduation	College	Private	Immediately	7-8 hours	Continuously	No	Refreshed	Fresh and alert	Disagree	Good	Agree	Above normal	No	No	No	Not Suffering
Respondent 1366	Female	25 or less than 25 Years	Graduation	School	Private	Took short time	7-8 hours	Awake one time	No	Un refreshed	Fresh and alert	Sometimes	Good	Agree	Below normal	Yes	No	No	Not Suffering
Respondent 1367	Female	36-45 Years	Post Graduation	School	Government	Immediately	Less than 7 hours	Awake 2 or more times	Yes	Refreshed	Sleepy/tired/irritable	Disagree	Good	Agree	Normal	No	No	No	Others
Respondent 1368	Male	25 or less than 25 Years	Graduation	School	Private	Immediately	Less than 7 hours	Awake one time	Some times	Refreshed	Fresh and alert	Sometimes	Good	Agree	Below normal	No	No	No	Headache or Migraine
Respondent 1369	Female	26-35 Years	Graduation	School	Government	Took long time	Less than 7 hours	Awake 2 or more times	Yes	Refreshed	Fresh and alert	Sometimes	Good	Agree	Normal	Not now but suffered in past	No	No	Headache or Migraine
Respondent 1370	Female	36-45 Years	Graduation	School	Private	Took short time	7-8 hours	Continuously	Some times	Refreshed	Fresh and alert	Sometimes	Good	Agree	Above normal	No	No	Sometimes	Depression
Respondent 1371	Female	36-45 Years	Graduation	College	Government	Took short time	Less than 7 hours	Awake one time	No	Refreshed	Moderately active	Agree	Average	Agree	Normal	No	No	Sometimes	Headache or Migraine
Respondent 1372	Male	36-45 Years	Graduation	School	Government	Took long time	Less than 7 hours	Awake 2 or more times	Yes	Tired	Sleepy/tired/irritable	Agree	Average	Agree	Above normal	Yes	Sometimes	Sometimes	Depression
Respondent 1373	Female	More than 45 Years	Post Graduation	College	Private	Immediately	More than 8 hours	Awake one time	Yes	Un refreshed	Sleepy/tired/irritable	Sometimes	Good	Agree	Above normal	Yes	Yes	Sometimes	Depression
Respondent 1374	Male	More than 45 Years	Graduation	School	Government	Immediately	More than 8 hours	Awake 2 or more times	Yes	Refreshed	Moderately active	Agree	Bad	Agree	Above normal	Yes	Sometimes	Yes	Sugar/Diabetes
Respondent 1375	Female	More than 45 Years	Graduation	College	Private	Took short time	More than 8 hours	Continuously	Some times	Un refreshed	Sleepy/tired/irritable	Sometimes	Bad	Disagree	Normal	No	No	No	Myopia
Respondent 1376	Female	More than 45 Years	Graduation	School	Government	Took long time	Less than 7 hours	Awake 2 or more times	Some times	Tired	Sleepy/tired/irritable	Agree	Good	Agree	Below normal	Yes	No	Sometimes	Headache or Migraine
Respondent 1377	Male	36-45 Years	Graduation	School	Government	Immediately	More than 8 hours	Continuously	Yes	Refreshed	Moderately active	Disagree	Good	Disagree	Below normal	Not now but suffered in past	Sometimes	No	Depression
Respondent 1378	Male	36-45 Years	Post Graduation	College	Private	Took long time	Less than 7 hours	Awake 2 or more times	No	Un refreshed	Fresh and alert	Disagree	Good	Agree	Normal	No	No	No	Sugar/Diabetes
Respondent 1379	Male	More than 45 Years	Graduation	School	Government	Immediately	More than 8 hours	Continuously	Yes	Refreshed	Sleepy/tired/irritable	Agree	Bad	Agree	Above normal	No	No	Sometimes	Sugar/Diabetes
Respondent 1380	Female	More than 45 Years	Graduation	School	Government	Took long time	7-8 hours	Awake 2 or more times	No	Refreshed	Sleepy/tired/irritable	Agree	Good	Disagree	Normal	No	No	No	Not Suffering
Respondent 1381	Female	More than 45 Years	Post Graduation	School	Government	Took short time	7-8 hours	Awake 2 or more times	Yes	Refreshed	Fresh and alert	Disagree	Average	Agree	Above normal	Yes	No	Sometimes	Headache or Migraine
Respondent 1382	Male	26-35 Years	Graduation	School	Government	Took short time	More than 8 hours	Awake 2 or more times	Yes	Refreshed	Moderately active	Sometimes	Good	Agree	Normal	No	No	No	Not Suffering
Respondent 1383	Female	26-35 Years	Post Graduation	College	Government	Took long time	Less than 7 hours	Continuously	No	Tired	Moderately active	Sometimes	Average	Sometimes	Below normal	Yes	No	Sometimes	Not Suffering
Respondent 1384	Male	36-45 Years	Post Graduation	School	Government	Took long time	Less than 7 hours	Awake one time	No	Refreshed	Moderately active	Agree	Average	Agree	Normal	No	No	No	Not Suffering
Respondent 1385	Female	36-45 Years	Graduation	School	Private	Took long time	7-8 hours	Awake one time	Some times	Refreshed	Moderately active	Disagree	Good	Disagree	Normal	No	No	No	Not Suffering
Respondent 1386	Male	26-35 Years	Graduation	School	Government	Took long time	Less than 7 hours	Awake one time	Yes	Un refreshed	Moderately active	Sometimes	Average	Sometimes	Above normal	Yes	Sometimes	Sometimes	Obesity
Respondent 1387	Female	More than 45 Years	Graduation	School	Government	Immediately	More than 8 hours	Awake 2 or more times	Yes	Refreshed	Fresh and alert	Sometimes	Average	Sometimes	Below normal	Yes	No	No	Depression
Respondent 1388	Male	25 or less than 25 Years	Post Graduation	College	Private	Immediately	7-8 hours	Continuously	No	Refreshed	Fresh and alert	Disagree	Average	Disagree	Normal	No	No	Sometimes	Not Suffering
Respondent 1389	Male	26-35 Years	Post Graduation	School	Government	Took short time	7-8 hours	Continuously	No	Un refreshed	Fresh and alert	Disagree	Good	Agree	Normal	No	No	No	Not Suffering
Respondent 1390	Female	25 or less than 25 Years	Post Graduation	School	Government	Took short time	Less than 7 hours	Awake 2 or more times	No	Un refreshed	Sleepy/tired/irritable	Agree	Average	Agree	Normal	Not now but suffered in past	No	Sometimes	Headache or Migraine
Respondent 1391	Female	25 or less than 25 Years	Graduation	School	Private	Immediately	Less than 7 hours	Awake one time	No	Tired	Sleepy/tired/irritable	Agree	Average	Agree	Normal	Yes	No	Yes	Headache or Migraine
Respondent 1392	Male	25 or less than 25 Years	Graduation	School	Government	Immediately	Less than 7 hours	Awake 2 or more times	Yes	Refreshed	Fresh and alert	Agree	Good	Sometimes	Normal	No	No	No	Not Suffering
Respondent 1393	Male	25 or less than 25 Years	Graduation	University	Private	Immediately	7-8 hours	Awake 2 or more times	No	Tired	Moderately active	Sometimes	Average	Disagree	Normal	No	No	Sometimes	Not Suffering
Respondent 1394	Female	More than 45 Years	Graduation	School	Government	Took long time	7-8 hours	Continuously	No	Un refreshed	Sleepy/tired/irritable	Sometimes	Average	Agree	Above normal	Yes	No	Sometimes	Sugar/Diabetes
Respondent 1395	Female	36-45 Years	Graduation	College	Private	Took short time	7-8 hours	Awake one time	No	Refreshed	Fresh and alert	Sometimes	Good	Agree	Above normal	Yes	No	No	Depression
Respondent 1396	Female	36-45 Years	Graduation	School	Private	Took short time	More than 8 hours	Continuously	No	Un refreshed	Moderately active	Disagree	Good	Agree	Above normal	No	No	No	Not Suffering
Respondent 1397	Male	25 or less than 25 Years	Graduation	School	Government	Took short time	Less than 7 hours	Awake 2 or more times	Yes	Tired	Moderately active	Sometimes	Good	Agree	Above normal	No	No	No	Stomach Problem
Respondent 1398	Female	25 or less than 25 Years	Graduation	School	Private	Took long time	More than 8 hours	Awake one time	No	Tired	Sleepy/tired/irritable	Agree	Average	Agree	Normal	Yes	No	Sometimes	Others
Respondent 1399	Female	26-35 Years	Graduation	School	Government	Immediately	Less than 7 hours	Awake one time	No	Tired	Moderately active	Agree	Average	Agree	Below normal	No	No	No	Headache or Migraine
Respondent 1400	Female	25 or less than 25 Years	Graduation	School	Private	Immediately	Less than 7 hours	Awake 2 or more times	No	Refreshed	Moderately active	Agree	Average	Agree	Normal	No	No	No	Not Suffering
Respondent 1401	Female	36-45 Years	Graduation	College	Government	Immediately	Less than 7 hours	Awake one time	No	Refreshed	Sleepy/tired/irritable	Agree	Average	Agree	Normal	No	No	No	Depression
Respondent 1402	Male	36-45 Years	Post Graduation	College	Government	Immediately	More than 8 hours	Awake 2 or more times	Yes	Un refreshed	Sleepy/tired/irritable	Sometimes	Average	Agree	Above normal	Yes	Sometimes	Sometimes	Obesity
Respondent 1403	Male	More than 45 Years	Graduation	School	Government	Took short time	Less than 7 hours	Continuously	Yes	Tired	Moderately active	Sometimes	Good	Agree	Normal	No	No	No	Not Suffering
Respondent 1404	Male	26-35 Years	Graduation	College	Private	Immediately	More than 8 hours	Continuously	Yes	Refreshed	Fresh and alert	Sometimes	Average	Agree	Normal	No	No	No	Not Suffering
Respondent 1405	Female	26-35 Years	Graduation	School	Government	Took short time	7-8 hours	Awake one time	No	Refreshed	Sleepy/tired/irritable	Disagree	Good	Agree	Normal	Yes	No	Yes	Depression
Respondent 1406	Male	26-35 Years	Graduation	College	Private	Took short time	Less than 7 hours	Awake one time	No	Tired	Moderately active	Agree	Average	Disagree	Normal	No	No	Sometimes	Not Suffering
Respondent 1407	Male	26-35 Years	Post Graduation	University	Government	Immediately	7-8 hours	Awake one time	No	Refreshed	Moderately active	Disagree	Good	Agree	Normal	No	No	Sometimes	Not Suffering
Respondent 1408	Male	25 or less than 25 Years	Post Graduation	University	Private	Took long time	Less than 7 hours	Awake 2 or more times	No	Tired	Moderately active	Disagree	Good	Disagree	Normal	No	No	No	Not Suffering
Respondent 1409	Male	25 or less than 25 Years	Post Graduation	University	Private	Immediately	7-8 hours	Continuously	No	Refreshed	Moderately active	Disagree	Average	Agree	Normal	No	No	No	Not Suffering
Respondent 1410	Male	26-35 Years	Post Graduation	University	Private	Took long time	More than 8 hours	Awake one time	No	Refreshed	Fresh and alert	Sometimes	Good	Agree	Normal	No	No	No	Not Suffering
Respondent 1411	Male	26-35 Years	Post Graduation	University	Government	Took short time	7-8 hours	Awake one time	Some times	Un refreshed	Moderately active	Disagree	Average	Sometimes	Normal	Not now but suffered in past	No	Sometimes	Others
Respondent 1412	Male	More than 45 Years	Graduation	College	Private	Took long time	Less than 7 hours	Awake one time	Yes	Refreshed	Moderately active	Disagree	Average	Agree	Normal	No	Sometimes	Sometimes	Sugar/Diabetes
Respondent 1413	Male	More than 45 Years	Post Graduation	University	Government	Immediately	More than 8 hours	Awake one time	Yes	Refreshed	Fresh and alert	Disagree	Good	Sometimes	Above normal	No	Yes	Sometimes	Asthma
Respondent 1414	Female	36-45 Years	Graduation	School	Government	Took long time	Less than 7 hours	Awake one time	No	Refreshed	Fresh and alert	Disagree	Good	Disagree	Normal	No	No	No	Not Suffering
Respondent 1415	Male	26-35 Years	Post Graduation	College	Private	Took long time	Less than 7 hours	Awake 2 or more times	No	Refreshed	Moderately active	Disagree	Average	Disagree	Above normal	Yes	No	No	Depression
Respondent 1416	Female	26-35 Years	Graduation	College	Private	Immediately	7-8 hours	Awake 2 or more times	Yes	Tired	Moderately active	Sometimes	Average	Disagree	Normal	No	No	Sometimes	Not Suffering
Respondent 1417	Female	36-45 Years	Graduation	School	Private	Immediately	7-8 hours	Continuously	No	Refreshed	Fresh and alert	Disagree	Good	Disagree	Normal	No	No	No	Not Suffering
Respondent 1418	Male	More than 45 Years	Post Graduation	University	Government	Took short time	Less than 7 hours	Awake 2 or more times	No	Refreshed	Fresh and alert	Disagree	Average	Disagree	Normal	No	No	No	Obesity
Respondent 1419	Male	36-45 Years	Graduation	School	Private	Took long time	Less than 7 hours	Awake one time	No	Refreshed	Moderately active	Disagree	Good	Disagree	Normal	Yes	Sometimes	No	Depression
Respondent 1420	Male	More than 45 Years	Post Graduation	University	Private	Took long time	7-8 hours	Awake one time	No	Refreshed	Moderately active	Agree	Bad	Agree	Above normal	Yes	Sometimes	No	Obesity
Respondent 1421	Male	25 or less than 25 Years	Graduation	College	Private	Took short time	Less than 7 hours	Awake one time	Yes	Tired	Fresh and alert	Disagree	Average	Agree	Above normal	No	Sometimes	Sometimes	Headache or Migraine
Respondent 1422	Male	36-45 Years	Post Graduation	University	Government	Immediately	Less than 7 hours	Awake 2 or more times	No	Refreshed	Moderately active	Agree	Good	Agree	Normal	No	No	No	Not Suffering
Respondent 1423	Female	26-35 Years	Graduation	School	Government	Took long time	Less than 7 hours	Awake one time	No	Un refreshed	Sleepy/tired/irritable	Sometimes	Bad	Disagree	Above normal	No	Sometimes	Sometimes	Headache or Migraine
Respondent 1424	Male	More than 45 Years	Graduation	College	Government	Immediately	Less than 7 hours	Awake 2 or more times	Yes	Un refreshed	Sleepy/tired/irritable	Disagree	Average	Agree	Above normal	Yes	Yes	Sometimes	Obesity
Respondent 1425	Female	26-35 Years	Post Graduation	School	Government	Immediately	7-8 hours	Awake one time	No	Refreshed	Moderately active	Disagree	Good	Agree	Normal	No	No	Sometimes	Not Suffering
Respondent 1426	Female	More than 45 Years	Graduation	School	Government	Immediately	More than 8 hours	Awake one time	Some times	Refreshed	Moderately active	Disagree	Average	Agree	Below normal	Not now but suffered in past	Sometimes	No	Sugar/Diabetes
Respondent 1427	Female	More than 45 Years	Graduation	School	Government	Took long time	Less than 7 hours	Awake one time	No	Un refreshed	Moderately active	Disagree	Average	Agree	Below normal	Yes	Yes	No	Depression
Respondent 1428	Male	36-45 Years	Post Graduation	University	Private	Took long time	Less than 7 hours	Awake 2 or more times	No	Tired	Moderately active	Disagree	Good	Agree	Normal	No	No	Sometimes	Not Suffering
Respondent 1429	Male	More than 45 Years	Graduation	School	Government	Took long time	Less than 7 hours	Awake one time	Yes	Un refreshed	Sleepy/tired/irritable	Sometimes	Bad	Agree	Above normal	Yes	Yes	Sometimes	Depression
Respondent 1430	Female	36-45 Years	Post Graduation	University	Private	Immediately	Less than 7 hours	Continuously	No	Un refreshed	Sleepy/tired/irritable	Sometimes	Average	Agree	Normal	No	No	Sometimes	Myopia
Respondent 1431	Male	More than 45 Years	Graduation	School	Private	Took short time	Less than 7 hours	Awake 2 or more times	Some times	Refreshed	Fresh and alert	Disagree	Average	Sometimes	Below normal	No	Sometimes	No	Liver problem
Respondent 1432	Male	25 or less than 25 Years	Post Graduation	School	Government	Took long time	7-8 hours	Continuously	Yes	Refreshed	Moderately active	Disagree	Average	Agree	Normal	No	No	No	Not Suffering
Respondent 1433	Male	26-35 Years	Post Graduation	College	Government	Took short time	Less than 7 hours	Continuously	No	Refreshed	Fresh and alert	Disagree	Good	Sometimes	Normal	No	No	No	Not Suffering
Respondent 1434	Female	25 or less than 25 Years	Graduation	School	Private	Took short time	7-8 hours	Continuously	No	Refreshed	Fresh and alert	Disagree	Good	Disagree	Normal	No	No	Sometimes	Myopia
Respondent 1435	Male	26-35 Years	Graduation	School	Private	Took short time	7-8 hours	Continuously	No	Refreshed	Fresh and alert	Sometimes	Good	Agree	Normal	No	No	No	Not Suffering
Respondent 1436	Female	26-35 Years	Post Graduation	University	Government	Immediately	More than 8 hours	Awake one time	No	Refreshed	Fresh and alert	Disagree	Average	Agree	Above normal	No	No	No	Not Suffering
Respondent 1437	Female	25 or less than 25 Years	Graduation	College	Private	Took short time	Less than 7 hours	Continuously	No	Refreshed	Fresh and alert	Disagree	Good	Disagree	Normal	No	Sometimes	No	Not Suffering
Respondent 1438	Male	25 or less than 25 Years	Graduation	College	Private	Took short time	Less than 7 hours	Continuously	No	Un refreshed	Sleepy/tired/irritable	Agree	Average	Agree	Normal	No	No	Yes	Not Suffering
Respondent 1439	Male	25 or less than 25 Years	Post Graduation	College	Government	Took short time	7-8 hours	Continuously	No	Refreshed	Moderately active	Disagree	Good	Agree	Below normal	No	No	No	Others
Respondent 1440	Female	26-35 Years	Graduation	University	Government	Took short time	Less than 7 hours	Continuously	Yes	Refreshed	Moderately active	Sometimes	Good	Agree	Above normal	No	No	No	Obesity
Respondent 1441	Male	26-35 Years	Graduation	School	Private	Took short time	7-8 hours	Awake one time	Yes	Refreshed	Moderately active	Agree	Good	Agree	Above normal	No	Yes	Sometimes	Not Suffering
Respondent 1442	Female	25 or less than 25 Years	Graduation	College	Private	Immediately	7-8 hours	Awake one time	Yes	Refreshed	Fresh and alert	Agree	Average	Agree	Above normal	No	No	Sometimes	Not Suffering
Respondent 1443	Female	26-35 Years	Graduation	School	Private	Took short time	Less than 7 hours	Awake 2 or more times	Some times	Refreshed	Fresh and alert	Disagree	Good	Agree	Normal	No	No	No	Not Suffering
Respondent 1444	Male	25 or less than 25 Years	Graduation	School	Private	Took short time	Less than 7 hours	Continuously	Some times	Tired	Sleepy/tired/irritable	Disagree	Average	Agree	Normal	Yes	No	Sometimes	Not Suffering
Respondent 1445	Female	36-45 Years	Post Graduation	University	Government	Took long time	7-8 hours	Awake 2 or more times	No	Un refreshed	Sleepy/tired/irritable	Agree	Average	Disagree	Below normal	Yes	No	Sometimes	Others
Respondent 1446	Male	36-45 Years	Post Graduation	School	Government	Took short time	7-8 hours	Awake one time	No	Refreshed	Fresh and alert	Disagree	Good	Sometimes	Normal	No	No	No	Not Suffering
Respondent 1447	Female	26-35 Years	Graduation	College	Private	Took long time	7-8 hours	Continuously	No	Refreshed	Moderately active	Disagree	Average	Agree	Below normal	Yes	No	Sometimes	Others
Respondent 1448	Male	26-35 Years	Post Graduation	University	Government	Took short time	7-8 hours	Awake one time	No	Refreshed	Fresh and alert	Disagree	Good	Agree	Normal	No	No	Sometimes	Not Suffering
Respondent 1449	Female	36-45 Years	Post Graduation	University	Government	Took short time	7-8 hours	Continuously	No	Un refreshed	Fresh and alert	Disagree	Average	Disagree	Normal	Yes	No	Sometimes	Others
Respondent 1450	Female	25 or less than 25 Years	Graduation	School	Government	Took short time	Less than 7 hours	Awake one time	No	Refreshed	Fresh and alert	Disagree	Good	Disagree	Normal	Yes	No	Sometimes	Sugar/Diabetes
Respondent 1451	Female	25 or less than 25 Years	Graduation	School	Government	Immediately	7-8 hours	Awake one time	Yes	Refreshed	Fresh and alert	Agree	Good	Agree	Normal	No	Yes	No	Not Suffering
Respondent 1452	Female	26-35 Years	Post Graduation	College	Government	Took short time	Less than 7 hours	Awake 2 or more times	No	Tired	Fresh and alert	Sometimes	Average	Agree	Normal	No	No	Sometimes	Others
Respondent 1453	Female	25 or less than 25 Years	Post Graduation	School	Government	Took long time	Less than 7 hours	Awake 2 or more times	Yes	Un refreshed	Sleepy/tired/irritable	Agree	Average	Agree	Above normal	No	Sometimes	Sometimes	Not Suffering
Respondent 1454	Female	25 or less than 25 Years	Graduation	College	Private	Took short time	7-8 hours	Continuously	Some times	Refreshed	Fresh and alert	Disagree	Good	Agree	Above normal	No	No	No	Not Suffering
Respondent 1455	Male	26-35 Years	Post Graduation	College	Government	Took short time	Less than 7 hours	Awake one time	No	Refreshed	Fresh and alert	Disagree	Good	Agree	Normal	No	No	No	Not Suffering
Respondent 1456	Male	26-35 Years	Post Graduation	College	Government	Immediately	Less than 7 hours	Continuously	No	Refreshed	Fresh and alert	Sometimes	Good	Agree	Normal	No	No	No	Others
Respondent 1457	Male	More than 45 Years	Post Graduation	University	Government	Took short time	Less than 7 hours	Awake 2 or more times	Yes	Refreshed	Moderately active	Agree	Good	Agree	Normal	Yes	No	Sometimes	Not Suffering
Respondent 1458	Male	More than 45 Years	Post Graduation	University	Government	Took short time	Less than 7 hours	Awake one time	Some times	Refreshed	Fresh and alert	Agree	Average	Agree	Normal	No	No	Sometimes	Asthma
Respondent 1459	Male	26-35 Years	Graduation	University	Private	Immediately	Less than 7 hours	Continuously	Some times	Refreshed	Fresh and alert	Agree	Good	Disagree	Above normal	No	No	Sometimes	Not Suffering
Respondent 1460	Female	25 or less than 25 Years	Post Graduation	University	Government	Took long time	Less than 7 hours	Continuously	Some times	Un refreshed	Moderately active	Sometimes	Good	Agree	Normal	No	No	Sometimes	Not Suffering
Respondent 1461	Female	36-45 Years	Post Graduation	University	Government	Immediately	Less than 7 hours	Continuously	No	Tired	Moderately active	Disagree	Good	Disagree	Normal	No	No	Sometimes	Not Suffering
Respondent 1462	Female	More than 45 Years	Post Graduation	University	Government	Immediately	7-8 hours	Awake one time	Yes	Refreshed	Moderately active	Disagree	Good	Disagree	Below normal	No	No	No	Not Suffering
Respondent 1463	Male	26-35 Years	Post Graduation	University	Government	Took short time	Less than 7 hours	Continuously	No	Refreshed	Fresh and alert	Disagree	Good	Sometimes	Normal	No	No	No	Not Suffering
Respondent 1464	Female	More than 45 Years	Post Graduation	University	Government	Took short time	7-8 hours	Awake one time	No	Tired	Moderately active	Disagree	Average	Agree	Below normal	No	No	No	Not Suffering
Respondent 1465	Female	More than 45 Years	Post Graduation	College	Government	Took short time	Less than 7 hours	Awake 2 or more times	Yes	Refreshed	Fresh and alert	Disagree	Good	Disagree	Normal	No	No	No	Not Suffering
Respondent 1466	Male	25 or less than 25 Years	Graduation	College	Private	Took short time	7-8 hours	Continuously	No	Refreshed	Fresh and alert	Disagree	Good	Disagree	Normal	No	No	Sometimes	Myopia
Respondent 1467	Female	36-45 Years	Post Graduation	College	Government	Took short time	7-8 hours	Continuously	Yes	Tired	Moderately active	Agree	Average	Disagree	Above normal	No	No	Sometimes	Not Suffering
Respondent 1468	Male	25 or less than 25 Years	Graduation	College	Private	Took short time	7-8 hours	Continuously	No	Refreshed	Fresh and alert	Sometimes	Good	Agree	Normal	No	No	Sometimes	Not Suffering
Respondent 1469	Male	36-45 Years	Post Graduation	University	Government	Took long time	Less than 7 hours	Awake 2 or more times	Yes	Refreshed	Fresh and alert	Disagree	Good	Sometimes	Normal	No	No	No	Not Suffering
Respondent 1470	Male	26-35 Years	Post Graduation	University	Government	Immediately	More than 8 hours	Awake one time	No	Refreshed	Fresh and alert	Disagree	Average	Sometimes	Normal	No	No	Sometimes	Not Suffering
Respondent 1471	Female	26-35 Years	Graduation	University	Government	Immediately	More than 8 hours	Awake one time	No	Refreshed	Fresh and alert	Agree	Good	Agree	Below normal	Yes	No	No	Not Suffering
Respondent 1472	Male	26-35 Years	Graduation	College	Private	Took short time	Less than 7 hours	Continuously	No	Refreshed	Fresh and alert	Disagree	Good	Disagree	Normal	No	Sometimes	No	Not Suffering
Respondent 1473	Male	25 or less than 25 Years	Graduation	College	Private	Took short time	Less than 7 hours	Continuously	No	Un refreshed	Sleepy/tired/irritable	Agree	Average	Agree	Normal	No	No	Yes	Not Suffering
Respondent 1474	Male	26-35 Years	Post Graduation	University	Government	Took short time	7-8 hours	Continuously	No	Refreshed	Moderately active	Disagree	Good	Sometimes	Normal	No	No	No	Others
Respondent 1475	Female	26-35 Years	Graduation	University	Government	Immediately	More than 8 hours	Awake one time	No	Refreshed	Fresh and alert	Agree	Good	Agree	Below normal	Yes	No	No	Not Suffering
Respondent 1476	Female	36-45 Years	Post Graduation	University	Government	Took short time	Less than 7 hours	Continuously	No	Refreshed	Moderately active	Agree	Average	Agree	Below normal	Yes	No	Sometimes	Not Suffering
Respondent 1477	Female	36-45 Years	Post Graduation	College	Government	Took short time	7-8 hours	Continuously	No	Tired	Sleepy/tired/irritable	Agree	Average	Disagree	Normal	Yes	No	Yes	Others
Respondent 1478	Female	26-35 Years	Graduation	School	Private	Took short time	Less than 7 hours	Continuously	No	Refreshed	Fresh and alert	Disagree	Good	Agree	Normal	No	No	No	Not Suffering
Respondent 1479	Male	36-45 Years	Post Graduation	School	Government	Took short time	Less than 7 hours	Awake one time	No	Un refreshed	Sleepy/tired/irritable	Agree	Average	Agree	Above normal	Yes	No	No	Others
Respondent 1480	Female	36-45 Years	Graduation	University	Private	Took short time	More than 8 hours	Awake one time	No	Refreshed	Fresh and alert	Disagree	Good	Disagree	Above normal	No	No	No	Not Suffering
Respondent 1481	Male	36-45 Years	Graduation	School	Private	Immediately	More than 8 hours	Continuously	No	Tired	Sleepy/tired/irritable	Agree	Average	Disagree	Normal	Not now but suffered in past	No	Yes	Others
Respondent 1482	Female	25 or less than 25 Years	Post Graduation	College	Government	Immediately	Less than 7 hours	Continuously	No	Refreshed	Fresh and alert	Sometimes	Good	Sometimes	Normal	No	No	No	Headache or Migraine
Respondent 1483	Female	25 or less than 25 Years	Graduation	School	Private	Immediately	Less than 7 hours	Continuously	No	Refreshed	Fresh and alert	Sometimes	Good	Agree	Normal	No	No	No	Stomach Problem
Respondent 1484	Female	25 or less than 25 Years	Graduation	School	Private	Took short time	Less than 7 hours	Awake one time	No	Refreshed	Moderately active	Agree	Good	Sometimes	Normal	No	No	Yes	Depression
Respondent 1485	Female	36-45 Years	Graduation	College	Government	Immediately	7-8 hours	Awake one time	No	Tired	Moderately active	Agree	Average	Agree	Normal	No	No	No	Headache or Migraine
Respondent 1486	Female	26-35 Years	Graduation	College	Government	Immediately	7-8 hours	Awake one time	No	Refreshed	Sleepy/tired/irritable	Disagree	Good	Agree	Normal	Yes	No	Yes	Depression
Respondent 1487	Female	26-35 Years	Graduation	College	Government	Immediately	7-8 hours	Awake one time	No	Refreshed	Sleepy/tired/irritable	Disagree	Good	Agree	Normal	Yes	No	Yes	Depression
Respondent 1488	Female	26-35 Years	Post Graduation	College	Government	Immediately	7-8 hours	Awake one time	No	Refreshed	Sleepy/tired/irritable	Disagree	Good	Agree	Normal	Yes	No	Yes	Not Suffering
Respondent 1489	Female	25 or less than 25 Years	Graduation	College	Private	Immediately	Less than 7 hours	Awake one time	No	Refreshed	Moderately active	Disagree	Average	Agree	Above normal	No	Sometimes	Yes	Not Suffering
Respondent 1490	Female	25 or less than 25 Years	Graduation	College	Private	Took short time	Less than 7 hours	Awake one time	Yes	Refreshed	Fresh and alert	Sometimes	Good	Disagree	Below normal	No	No	Sometimes	Not Suffering
Respondent 1491	Female	25 or less than 25 Years	Graduation	College	Private	Took long time	Less than 7 hours	Awake 2 or more times	Yes	Tired	Fresh and alert	Disagree	Good	Agree	Normal	Yes	No	Sometimes	Not Suffering
Respondent 1492	Female	36-45 Years	Graduation	College	Private	Took short time	More than 8 hours	Awake one time	Yes	Un refreshed	Sleepy/tired/irritable	Sometimes	Average	Agree	Below normal	No	No	No	Not Suffering
Respondent 1493	Female	26-35 Years	Graduation	School	Private	Took short time	Less than 7 hours	Continuously	Some times	Refreshed	Fresh and alert	Disagree	Good	Agree	Above normal	No	No	Sometimes	Not Suffering
Respondent 1494	Female	26-35 Years	Graduation	College	Government	Took short time	7-8 hours	Continuously	Some times	Refreshed	Fresh and alert	Disagree	Average	Sometimes	Above normal	No	Yes	No	Not Suffering
Respondent 1495	Female	26-35 Years	Graduation	School	Private	Immediately	7-8 hours	Awake 2 or more times	No	Refreshed	Fresh and alert	Agree	Average	Sometimes	Above normal	No	No	Sometimes	Not Suffering
Respondent 1496	Male	26-35 Years	Graduation	School	Private	Immediately	7-8 hours	Awake 2 or more times	No	Refreshed	Fresh and alert	Agree	Average	Sometimes	Below normal	No	No	Sometimes	Not Suffering
Respondent 1497	Male	26-35 Years	Graduation	College	Government	Took long time	Less than 7 hours	Continuously	No	Un refreshed	Fresh and alert	Disagree	Good	Sometimes	Normal	Yes	No	Sometimes	Not Suffering
Respondent 1498	Male	26-35 Years	Graduation	College	Private	Took short time	7-8 hours	Continuously	No	Refreshed	Moderately active	Agree	Average	Disagree	Below normal	No	No	Sometimes	Not Suffering
Respondent 1499	Female	25 or less than 25 Years	Graduation	College	Private	Took short time	7-8 hours	Awake one time	No	Refreshed	Moderately active	Sometimes	Good	Agree	Normal	No	No	No	Not Suffering
Respondent 1500	Female	25 or less than 25 Years	Graduation	College	Private	Took short time	Less than 7 hours	Awake 2 or more times	Yes	Tired	Moderately active	Sometimes	Good	Agree	Above normal	No	No	No	Not Suffering
Respondent 1501	Female	25 or less than 25 Years	Graduation	College	Government	Took long time	7-8 hours	Awake 2 or more times	No	Tired	Moderately active	Agree	Average	Agree	Above normal	Yes	Sometimes	Sometimes	Others
Respondent 1502	Female	25 or less than 25 Years	Graduation	School	Government	Immediately	7-8 hours	Awake one time	Yes	Refreshed	Fresh and alert	Disagree	Average	Sometimes	Above normal	No	No	No	Not Suffering
Respondent 1503	Female	26-35 Years	Graduation	School	Government	Took short time	7-8 hours	Continuously	Some times	Refreshed	Fresh and alert	Sometimes	Good	Agree	Normal	No	No	No	Others
Respondent 1504	Female	36-45 Years	Graduation	School	Government	Took long time	Less than 7 hours	Awake 2 or more times	No	Tired	Moderately active	Sometimes	Average	Agree	Below normal	Yes	No	Sometimes	Others
Respondent 1505	Male	26-35 Years	Graduation	College	Government	Immediately	Less than 7 hours	Awake one time	Some times	Tired	Moderately active	Agree	Average	Agree	Normal	No	No	No	Headache or Migraine
Respondent 1506	Male	25 or less than 25 Years	Graduation	School	Government	Immediately	Less than 7 hours	Awake one time	No	Refreshed	Sleepy/tired/irritable	Disagree	Good	Agree	Normal	Yes	No	Yes	Depression
Respondent 1507	Male	25 or less than 25 Years	Post Graduation	University	Government	Immediately	7-8 hours	Awake one time	No	Refreshed	Sleepy/tired/irritable	Disagree	Good	Agree	Normal	Yes	No	Yes	Not Suffering
Respondent 1508	Male	25 or less than 25 Years	Graduation	College	Private	Immediately	Less than 7 hours	Awake one time	No	Refreshed	Moderately active	Disagree	Average	Agree	Above normal	No	Sometimes	Yes	Not Suffering
Respondent 1509	Male	36-45 Years	Graduation	College	Private	Took long time	Less than 7 hours	Awake 2 or more times	Yes	Tired	Fresh and alert	Disagree	Good	Agree	Normal	Yes	No	Sometimes	Not Suffering
Respondent 1510	Male	25 or less than 25 Years	Graduation	College	Private	Took short time	Less than 7 hours	Awake one time	Yes	Refreshed	Fresh and alert	Sometimes	Good	Disagree	Normal	No	No	Sometimes	Not Suffering
Respondent 1511	Male	26-35 Years	Graduation	College	Private	Took short time	More than 8 hours	Awake one time	Yes	Un refreshed	Sleepy/tired/irritable	Sometimes	Average	Agree	Below normal	No	No	No	Not Suffering
Respondent 1512	Male	26-35 Years	Graduation	School	Private	Took short time	Less than 7 hours	Continuously	Some times	Refreshed	Fresh and alert	Disagree	Good	Agree	Above normal	No	No	Sometimes	Not Suffering
Respondent 1513	Male	25 or less than 25 Years	Graduation	School	Private	Immediately	7-8 hours	Awake 2 or more times	No	Refreshed	Fresh and alert	Agree	Average	Sometimes	Below normal	No	No	Sometimes	Not Suffering
Respondent 1514	Male	36-45 Years	Graduation	College	Government	Took long time	Less than 7 hours	Continuously	No	Un refreshed	Fresh and alert	Disagree	Good	Sometimes	Normal	Yes	No	Sometimes	Not Suffering
Respondent 1515	Female	26-35 Years	Graduation	College	Private	Took short time	7-8 hours	Continuously	No	Refreshed	Moderately active	Agree	Average	Disagree	Below normal	No	No	Sometimes	Not Suffering
Respondent 1516	Male	26-35 Years	Graduation	College	Private	Took short time	7-8 hours	Awake one time	No	Refreshed	Moderately active	Sometimes	Good	Agree	Normal	No	No	No	Not Suffering
Respondent 1517	Male	26-35 Years	Graduation	School	Private	Took short time	Less than 7 hours	Awake 2 or more times	Yes	Tired	Moderately active	Sometimes	Good	Agree	Above normal	No	No	No	Not Suffering
Respondent 1518	Male	26-35 Years	Graduation	School	Private	Took short time	Less than 7 hours	Awake 2 or more times	Yes	Tired	Moderately active	Sometimes	Good	Agree	Above normal	No	No	No	Not Suffering
Respondent 1519	Male	More than 45 Years	Graduation	College	Government	Took long time	7-8 hours	Awake 2 or more times	No	Tired	Moderately active	Agree	Average	Agree	Above normal	Yes	Sometimes	Sometimes	Others
Respondent 1520	Male	26-35 Years	Graduation	School	Government	Immediately	7-8 hours	Awake one time	Yes	Refreshed	Fresh and alert	Disagree	Average	Sometimes	Above normal	No	No	No	Not Suffering
Respondent 1521	Male	36-45 Years	Graduation	College	Private	Took short time	7-8 hours	Awake one time	No	Refreshed	Moderately active	Sometimes	Good	Agree	Normal	No	No	No	Not Suffering
Respondent 1522	Male	26-35 Years	Graduation	School	Government	Took short time	7-8 hours	Continuously	Some times	Refreshed	Fresh and alert	Sometimes	Good	Agree	Normal	No	No	No	Others
Respondent 1523	Female	26-35 Years	Graduation	College	Private	Took short time	7-8 hours	Continuously	No	Refreshed	Moderately active	Agree	Average	Disagree	Below normal	No	No	Sometimes	Not Suffering
Respondent 1524	Male	25 or less than 25 Years	Graduation	School	Government	Took long time	Less than 7 hours	Awake 2 or more times	No	Tired	Moderately active	Sometimes	Average	Agree	Below normal	Yes	No	Sometimes	Not Suffering
Respondent 1525	Male	More than 45 Years	Graduation	College	Government	Took short time	More than 8 hours	Continuously	No	Refreshed	Fresh and alert	Disagree	Average	Disagree	Normal	No	No	No	Not Suffering
Respondent 1526	Male	25 or less than 25 Years	Graduation	School	Government	Took short time	7-8 hours	Awake one time	Yes	Refreshed	Moderately active	Disagree	Average	Sometimes	Normal	No	No	No	Not Suffering
Respondent 1527	Female	25 or less than 25 Years	Graduation	College	Government	Took long time	Less than 7 hours	Continuously	No	Un refreshed	Fresh and alert	Disagree	Good	Sometimes	Normal	Yes	No	Sometimes	Not Suffering
Respondent 1528	Male	26-35 Years	Graduation	School	Private	Immediately	Less than 7 hours	Awake one time	Some times	Refreshed	Sleepy/tired/irritable	Sometimes	Average	Sometimes	Normal	Yes	No	Sometimes	Not Suffering
Respondent 1529	Female	More than 45 Years	Graduation	School	Private	Immediately	7-8 hours	Awake 2 or more times	No	Refreshed	Fresh and alert	Agree	Average	Sometimes	Below normal	No	No	Sometimes	Not Suffering
Respondent 1530	Male	36-45 Years	Post Graduation	College	Government	Took short time	Less than 7 hours	Awake one time	Some times	Refreshed	Sleepy/tired/irritable	Sometimes	Average	Sometimes	Above normal	Yes	No	No	Not Suffering
Respondent 1531	Male	More than 45 Years	Graduation	College	Government	Immediately	Less than 7 hours	Awake one time	Yes	Refreshed	Fresh and alert	Sometimes	Good	Disagree	Normal	No	No	No	Not Suffering
Respondent 1532	Male	More than 45 Years	Graduation	School	Private	Immediately	Less than 7 hours	Continuously	No	Un refreshed	Moderately active	Sometimes	Good	Agree	Above normal	No	No	Sometimes	Not Suffering
Respondent 1533	Female	36-45 Years	Graduation	School	Private	Immediately	7-8 hours	Awake 2 or more times	No	Refreshed	Fresh and alert	Agree	Average	Sometimes	Above normal	No	No	Sometimes	Not Suffering
Respondent 1534	Male	36-45 Years	Graduation	College	Government	Took short time	Less than 7 hours	Awake one time	Yes	Refreshed	Moderately active	Disagree	Average	Agree	Above normal	No	No	No	Not Suffering
Respondent 1535	Male	36-45 Years	Graduation	College	Government	Took short time	7-8 hours	Continuously	Some times	Refreshed	Fresh and alert	Disagree	Average	Sometimes	Above normal	Yes	Yes	No	Not Suffering
Respondent 1536	Male	25 or less than 25 Years	Graduation	College	Government	Took short time	7-8 hours	Continuously	Some times	Refreshed	Fresh and alert	Disagree	Average	Sometimes	Above normal	No	Yes	No	Not Suffering
Respondent 1537	Female	More than 45 Years	Graduation	School	Private	Immediately	7-8 hours	Awake 2 or more times	No	Refreshed	Fresh and alert	Agree	Average	Sometimes	Above normal	No	No	Sometimes	Not Suffering
Respondent 1538	Male	More than 45 Years	Graduation	College	Government	Took long time	7-8 hours	Awake 2 or more times	No	Tired	Moderately active	Agree	Average	Agree	Above normal	Yes	Sometimes	Sometimes	Others
Respondent 1539	Male	26-35 Years	Graduation	School	Private	Took short time	Less than 7 hours	Awake 2 or more times	Yes	Tired	Moderately active	Sometimes	Good	Agree	Above normal	No	No	No	Not Suffering
Respondent 1540	Male	26-35 Years	Graduation	College	Private	Took short time	7-8 hours	Awake one time	No	Refreshed	Moderately active	Sometimes	Good	Agree	Normal	No	No	No	Not Suffering
Respondent 1541	Male	36-45 Years	Graduation	College	Private	Took short time	7-8 hours	Continuously	No	Refreshed	Moderately active	Agree	Average	Disagree	Below normal	No	No	Sometimes	Not Suffering
Respondent 1542	Male	25 or less than 25 Years	Graduation	College	Government	Took long time	Less than 7 hours	Continuously	No	Un refreshed	Fresh and alert	Disagree	Good	Sometimes	Normal	Yes	No	Sometimes	Not Suffering
Respondent 1543	Male	36-45 Years	Graduation	School	Private	Immediately	7-8 hours	Awake 2 or more times	No	Refreshed	Fresh and alert	Agree	Average	Sometimes	Below normal	No	No	Sometimes	Not Suffering
Respondent 1544	Male	36-45 Years	Graduation	School	Private	Immediately	7-8 hours	Awake 2 or more times	No	Refreshed	Fresh and alert	Agree	Average	Sometimes	Above normal	No	No	Sometimes	Not Suffering
Respondent 1545	Male	26-35 Years	Graduation	College	Government	Took short time	7-8 hours	Continuously	Some times	Refreshed	Fresh and alert	Disagree	Average	Sometimes	Above normal	No	Yes	No	Not Suffering
Respondent 1546	Male	36-45 Years	Graduation	College	Government	Took long time	Less than 7 hours	Awake 2 or more times	Yes	Un refreshed	Moderately active	Sometimes	Average	Agree	Above normal	No	No	Sometimes	Not Suffering
Respondent 1547	Male	26-35 Years	Graduation	College	Government	Took short time	Less than 7 hours	Awake one time	Yes	Refreshed	Moderately active	Disagree	Average	Agree	Above normal	No	No	No	Not Suffering
Respondent 1548	Male	More than 45 Years	Post Graduation	College	Government	Took short time	7-8 hours	Awake one time	No	Refreshed	Fresh and alert	Sometimes	Average	Disagree	Above normal	Yes	No	Yes	Others
Respondent 1549	Male	26-35 Years	Post Graduation	School	Private	Took short time	Less than 7 hours	Continuously	No	Refreshed	Moderately active	Sometimes	Average	Disagree	Normal	No	No	No	Not Suffering
Respondent 1550	Male	More than 45 Years	Graduation	School	Government	Immediately	7-8 hours	Continuously	No	Refreshed	Fresh and alert	Sometimes	Good	Sometimes	Normal	No	No	No	Not Suffering
Respondent 1551	Male	25 or less than 25 Years	Post Graduation	College	Government	Took short time	Less than 7 hours	Continuously	No	Refreshed	Fresh and alert	Disagree	Good	Agree	Below normal	Yes	Yes	No	Not Suffering
Respondent 1552	Male	25 or less than 25 Years	Graduation	School	Private	Took short time	More than 8 hours	Awake one time	No	Refreshed	Fresh and alert	Sometimes	Average	Agree	Above normal	No	No	Sometimes	Not Suffering
Respondent 1553	Male	25 or less than 25 Years	Post Graduation	School	Government	Took short time	7-8 hours	Awake 2 or more times	Yes	Refreshed	Sleepy/tired/irritable	Disagree	Average	Sometimes	Above normal	No	No	No	Not Suffering
Respondent 1554	Male	25 or less than 25 Years	Graduation	College	Government	Took long time	Less than 7 hours	Awake 2 or more times	Yes	Un refreshed	Moderately active	Sometimes	Average	Agree	Above normal	No	No	Sometimes	Not Suffering
Respondent 1555	Male	25 or less than 25 Years	Graduation	College	Government	Took short time	Less than 7 hours	Awake one time	Yes	Refreshed	Moderately active	Disagree	Average	Agree	Above normal	No	No	No	Not Suffering
Respondent 1556	Male	25 or less than 25 Years	Graduation	School	Private	Immediately	Less than 7 hours	Continuously	No	Un refreshed	Moderately active	Sometimes	Good	Agree	Below normal	No	No	Sometimes	Not Suffering
Respondent 1557	Male	25 or less than 25 Years	Graduation	College	Government	Immediately	Less than 7 hours	Awake one time	Yes	Refreshed	Fresh and alert	Sometimes	Good	Disagree	Normal	No	No	No	Not Suffering
Respondent 1558	Male	25 or less than 25 Years	Post Graduation	University	Government	Immediately	7-8 hours	Continuously	No	Refreshed	Moderately active	Sometimes	Good	Agree	Normal	No	No	No	Not Suffering
Respondent 1559	Male	25 or less than 25 Years	Post Graduation	College	Government	Took short time	Less than 7 hours	Awake one time	Some times	Refreshed	Sleepy/tired/irritable	Sometimes	Average	Sometimes	Below normal	Yes	No	No	Not Suffering
Respondent 1560	Female	26-35 Years	Graduation	School	Private	Immediately	Less than 7 hours	Awake one time	Some times	Refreshed	Sleepy/tired/irritable	Sometimes	Average	Sometimes	Normal	Yes	No	Sometimes	Not Suffering
Respondent 1561	Male	25 or less than 25 Years	Post Graduation	College	Government	Took short time	Less than 7 hours	Awake one time	Some times	Refreshed	Fresh and alert	Disagree	Good	Disagree	Normal	No	No	No	Not Suffering
Respondent 1562	Male	36-45 Years	Graduation	School	Government	Took short time	7-8 hours	Awake one time	Yes	Refreshed	Moderately active	Disagree	Average	Sometimes	Normal	No	No	No	Not Suffering
Respondent 1563	Male	26-35 Years	Graduation	College	Government	Took short time	More than 8 hours	Continuously	No	Refreshed	Fresh and alert	Disagree	Average	Disagree	Normal	No	No	No	Stomach Problem
Respondent 1564	Male	36-45 Years	Graduation	School	Government	Took long time	Less than 7 hours	Awake 2 or more times	No	Tired	Moderately active	Sometimes	Average	Agree	Below normal	Yes	No	Sometimes	Others
Respondent 1565	Male	More than 45 Years	Graduation	School	Government	Immediately	7-8 hours	Awake one time	Yes	Refreshed	Fresh and alert	Disagree	Average	Sometimes	Above normal	No	No	No	Not Suffering
Respondent 1566	Male	25 or less than 25 Years	Graduation	College	Government	Took long time	7-8 hours	Awake 2 or more times	No	Tired	Moderately active	Agree	Average	Agree	Above normal	Yes	Sometimes	Sometimes	Not Suffering
Respondent 1567	Male	25 or less than 25 Years	Graduation	School	Private	Took short time	Less than 7 hours	Awake 2 or more times	Yes	Tired	Moderately active	Sometimes	Good	Agree	Above normal	No	No	No	Not Suffering
Respondent 1568	Male	25 or less than 25 Years	Graduation	College	Private	Took short time	7-8 hours	Awake one time	No	Refreshed	Moderately active	Sometimes	Good	Agree	Normal	No	No	No	Not Suffering
Respondent 1569	Male	25 or less than 25 Years	Graduation	College	Private	Took short time	7-8 hours	Continuously	No	Refreshed	Moderately active	Agree	Average	Disagree	Below normal	No	No	Sometimes	Not Suffering
Respondent 1570	Male	25 or less than 25 Years	Graduation	College	Government	Took long time	Less than 7 hours	Continuously	No	Un refreshed	Fresh and alert	Disagree	Good	Sometimes	Normal	Yes	No	Sometimes	Not Suffering
Respondent 1571	Male	25 or less than 25 Years	Graduation	School	Private	Immediately	7-8 hours	Awake 2 or more times	No	Refreshed	Fresh and alert	Agree	Average	Sometimes	Below normal	No	No	Sometimes	Not Suffering
Respondent 1572	Female	25 or less than 25 Years	Graduation	School	Private	Immediately	7-8 hours	Awake 2 or more times	No	Refreshed	Fresh and alert	Agree	Average	Sometimes	Above normal	No	No	Sometimes	Not Suffering
Respondent 1573	Male	25 or less than 25 Years	Graduation	College	Government	Took short time	7-8 hours	Continuously	Some times	Refreshed	Fresh and alert	Disagree	Average	Sometimes	Above normal	No	Yes	No	Not Suffering
Respondent 1574	Female	25 or less than 25 Years	Graduation	School	Private	Took short time	Less than 7 hours	Continuously	Some times	Refreshed	Fresh and alert	Disagree	Good	Agree	Above normal	No	No	Sometimes	Not Suffering
Respondent 1575	Male	26-35 Years	Graduation	College	Private	Took short time	More than 8 hours	Awake one time	Yes	Un refreshed	Sleepy/tired/irritable	Sometimes	Average	Agree	Below normal	No	No	No	Not Suffering
Respondent 1576	Male	25 or less than 25 Years	Graduation	College	Private	Took long time	Less than 7 hours	Awake 2 or more times	Yes	Tired	Fresh and alert	Disagree	Good	Agree	Normal	Yes	No	Sometimes	Not Suffering
Respondent 1577	Male	36-45 Years	Graduation	College	Private	Took short time	Less than 7 hours	Awake one time	Yes	Refreshed	Fresh and alert	Sometimes	Good	Disagree	Normal	No	No	Sometimes	Not Suffering
Respondent 1578	Male	26-35 Years	Graduation	College	Private	Immediately	Less than 7 hours	Awake one time	No	Refreshed	Moderately active	Disagree	Average	Agree	Above normal	No	Sometimes	Yes	Not Suffering
Respondent 1579	Male	36-45 Years	Post Graduation	College	Government	Immediately	7-8 hours	Awake one time	No	Refreshed	Sleepy/tired/irritable	Disagree	Good	Agree	Normal	Yes	No	Yes	Not Suffering
Respondent 1580	Male	More than 45 Years	Graduation	School	Government	Immediately	7-8 hours	Awake one time	No	Refreshed	Sleepy/tired/irritable	Disagree	Good	Agree	Normal	Yes	No	Yes	Depression
Respondent 1581	Male	36-45 Years	Graduation	College	Government	Immediately	Less than 7 hours	Awake one time	No	Tired	Moderately active	Agree	Average	Agree	Normal	No	No	No	Headache or Migraine
Respondent 1582	Male	26-35 Years	Graduation	College	Government	Immediately	Less than 7 hours	Awake one time	No	Tired	Moderately active	Agree	Average	Agree	Normal	No	No	No	Headache or Migraine
Respondent 1583	Male	More than 45 Years	Graduation	School	Private	Immediately	Less than 7 hours	Awake one time	No	Tired	Moderately active	Agree	Average	Agree	Below normal	No	No	No	Headache or Migraine
Respondent 1584	Female	25 or less than 25 Years	Graduation	College	Private	Immediately	7-8 hours	Awake one time	No	Refreshed	Fresh and alert	Sometimes	Average	Agree	Normal	No	No	Sometimes	Not Suffering
Respondent 1585	Male	25 or less than 25 Years	Graduation	College	Private	Took short time	Less than 7 hours	Awake 2 or more times	No	Refreshed	Fresh and alert	Disagree	Good	Agree	Normal	No	No	Sometimes	Not Suffering
Respondent 1586	Male	25 or less than 25 Years	Graduation	College	Private	Took short time	Less than 7 hours	Continuously	No	Tired	Sleepy/tired/irritable	Disagree	Average	Agree	Normal	Yes	No	No	Not Suffering
Respondent 1587	Male	26-35 Years	Post Graduation	University	Government	Took long time	7-8 hours	Awake 2 or more times	No	Un refreshed	Sleepy/tired/irritable	Agree	Average	Disagree	Normal	Yes	No	Sometimes	Others
Respondent 1588	Male	25 or less than 25 Years	Graduation	College	Private	Took long time	7-8 hours	Continuously	No	Refreshed	Moderately active	Disagree	Average	Disagree	Normal	Yes	No	No	Others
Respondent 1589	Male	26-35 Years	Graduation	College	Government	Took short time	More than 8 hours	Continuously	No	Refreshed	Fresh and alert	Disagree	Average	Disagree	Normal	No	No	No	Stomach Problem
Respondent 1590	Female	36-45 Years	Graduation	School	Government	Took short time	7-8 hours	Awake one time	Yes	Refreshed	Moderately active	Disagree	Average	Sometimes	Normal	No	No	No	Not Suffering
Respondent 1591	Female	More than 45 Years	Post Graduation	College	Government	Took short time	Less than 7 hours	Awake one time	Some times	Refreshed	Fresh and alert	Disagree	Good	Disagree	Normal	No	No	No	Not Suffering
Respondent 1592	Female	36-45 Years	Graduation	School	Private	Immediately	Less than 7 hours	Awake one time	Some times	Refreshed	Sleepy/tired/irritable	Sometimes	Average	Sometimes	Normal	Yes	No	Sometimes	Not Suffering
Respondent 1593	Female	26-35 Years	Post Graduation	College	Government	Took short time	Less than 7 hours	Awake one time	Some times	Refreshed	Sleepy/tired/irritable	Sometimes	Average	Sometimes	Above normal	Yes	No	No	Not Suffering
Respondent 1594	Female	36-45 Years	Post Graduation	University	Government	Immediately	7-8 hours	Continuously	No	Refreshed	Moderately active	Sometimes	Good	Agree	Normal	No	No	No	Not Suffering
Respondent 1595	Female	25 or less than 25 Years	Graduation	College	Government	Immediately	Less than 7 hours	Awake one time	Yes	Refreshed	Fresh and alert	Disagree	Good	Disagree	Normal	No	No	No	Not Suffering
Respondent 1596	Male	25 or less than 25 Years	Graduation	School	Private	Immediately	Less than 7 hours	Continuously	No	Un refreshed	Moderately active	Sometimes	Good	Agree	Below normal	No	No	Sometimes	Not Suffering
Respondent 1597	Male	25 or less than 25 Years	Graduation	College	Government	Took short time	Less than 7 hours	Awake one time	Yes	Refreshed	Moderately active	Disagree	Average	Agree	Above normal	No	No	No	Not Suffering
Respondent 1598	Female	25 or less than 25 Years	Graduation	College	Government	Took long time	Less than 7 hours	Awake 2 or more times	Yes	Un refreshed	Moderately active	Sometimes	Average	Agree	Above normal	No	No	Sometimes	Not Suffering
Respondent 1599	Female	25 or less than 25 Years	Post Graduation	School	Government	Took short time	7-8 hours	Awake 2 or more times	Yes	Refreshed	Sleepy/tired/irritable	Disagree	Average	Sometimes	Above normal	No	No	No	Not Suffering
Respondent 1600	Male	25 or less than 25 Years	Graduation	School	Private	Took short time	More than 8 hours	Awake one time	No	Refreshed	Fresh and alert	Sometimes	Average	Agree	Above normal	No	No	Sometimes	Not Suffering
Respondent 1601	Female	More than 45 Years	Post Graduation	College	Government	Took short time	Less than 7 hours	Continuously	No	Refreshed	Fresh and alert	Disagree	Average	Agree	Below normal	Yes	No	No	Not Suffering
Respondent 1602	Female	26-35 Years	Graduation	School	Government	Immediately	7-8 hours	Continuously	No	Refreshed	Fresh and alert	Sometimes	Good	Sometimes	Normal	No	No	No	Not Suffering
Respondent 1603	Female	36-45 Years	Graduation	School	Government	Took short time	Less than 7 hours	Awake one time	No	Refreshed	Moderately active	Sometimes	Good	Agree	Below normal	No	Yes	No	Others
Respondent 1604	Male	36-45 Years	Graduation	University	Private	Took short time	More than 8 hours	Awake 2 or more times	Yes	Refreshed	Moderately active	Agree	Good	Disagree	Normal	No	No	No	Not Suffering
Respondent 1605	Female	26-35 Years	Graduation	School	Private	Took short time	7-8 hours	Continuously	Yes	Refreshed	Fresh and alert	Disagree	Good	Agree	Normal	No	No	No	Not Suffering
Respondent 1606	Male	26-35 Years	Post Graduation	College	Government	Took short time	Less than 7 hours	Awake one time	No	Refreshed	Moderately active	Sometimes	Average	Agree	Normal	Yes	Sometimes	Sometimes	Not Suffering
Respondent 1607	Female	36-45 Years	Post Graduation	School	Government	Took short time	7-8 hours	Continuously	No	Refreshed	Moderately active	Disagree	Average	Disagree	Normal	No	No	Sometimes	Not Suffering
Respondent 1608	Female	More than 45 Years	Post Graduation	School	Government	Took short time	7-8 hours	Continuously	No	Refreshed	Moderately active	Disagree	Average	Agree	Normal	Yes	No	No	Not Suffering
Respondent 1609	Male	26-35 Years	Graduation	School	Government	Took short time	7-8 hours	Continuously	Yes	Refreshed	Fresh and alert	Disagree	Good	Agree	Normal	No	No	Sometimes	Not Suffering
Respondent 1610	Female	36-45 Years	Post Graduation	College	Government	Took short time	Less than 7 hours	Awake one time	No	Un refreshed	Moderately active	Sometimes	Average	Agree	Above normal	No	No	Sometimes	Others
Respondent 1611	Female	36-45 Years	Graduation	School	Private	Took long time	Less than 7 hours	Continuously	Some times	Tired	Sleepy/tired/irritable	Sometimes	Average	Agree	Below normal	No	No	No	Not Suffering
Respondent 1612	Female	26-35 Years	Graduation	College	Government	Took short time	7-8 hours	Continuously	No	Refreshed	Moderately active	Sometimes	Good	Agree	Normal	No	No	Sometimes	Not Suffering
Respondent 1613	Male	36-45 Years	Graduation	School	Private	Took short time	7-8 hours	Continuously	Yes	Refreshed	Moderately active	Sometimes	Good	Sometimes	Below normal	Yes	No	Sometimes	Not Suffering
Respondent 1614	Female	26-35 Years	Graduation	College	Government	Took long time	Less than 7 hours	Awake 2 or more times	No	Un refreshed	Sleepy/tired/irritable	Agree	Bad	Agree	Normal	Yes	No	Yes	Not Suffering
Respondent 1615	Female	More than 45 Years	Post Graduation	University	Government	Took short time	7-8 hours	Awake 2 or more times	Some times	Un refreshed	Moderately active	Agree	Average	Agree	Above normal	No	No	Sometimes	Not Suffering
Respondent 1616	Female	More than 45 Years	Post Graduation	University	Government	Took long time	Less than 7 hours	Awake 2 or more times	No	Tired	Sleepy/tired/irritable	Agree	Average	Agree	Normal	Yes	Yes	Yes	Others
Respondent 1617	Female	26-35 Years	Graduation	School	Private	Took long time	7-8 hours	Awake 2 or more times	Yes	Refreshed	Fresh and alert	Sometimes	Good	Agree	Normal	No	Sometimes	Sometimes	Not Suffering
Respondent 1618	Female	More than 45 Years	Post Graduation	College	Government	Took short time	7-8 hours	Awake one time	No	Refreshed	Moderately active	Sometimes	Good	Agree	Normal	No	No	Sometimes	Not Suffering
Respondent 1619	Male	26-35 Years	Graduation	College	Government	Took short time	7-8 hours	Continuously	No	Refreshed	Fresh and alert	Sometimes	Good	Agree	Above normal	No	No	No	Not Suffering
Respondent 1620	Male	26-35 Years	Graduation	School	Government	Took short time	7-8 hours	Continuously	Yes	Refreshed	Fresh and alert	Sometimes	Good	Agree	Below normal	No	No	Sometimes	Not Suffering
Respondent 1621	Male	26-35 Years	Graduation	School	Private	Took long time	More than 8 hours	Awake 2 or more times	Some times	Tired	Fresh and alert	Sometimes	Average	Agree	Normal	Yes	No	Sometimes	Not Suffering
Respondent 1622	Female	25 or less than 25 Years	Graduation	College	Private	Immediately	Less than 7 hours	Continuously	Some times	Refreshed	Moderately active	Agree	Average	Agree	Below normal	Yes	No	Yes	Not Suffering
Respondent 1623	Female	26-35 Years	Post Graduation	University	Government	Took short time	Less than 7 hours	Awake 2 or more times	No	Tired	Sleepy/tired/irritable	Sometimes	Average	Agree	Normal	Yes	No	Sometimes	Not Suffering
Respondent 1624	Female	25 or less than 25 Years	Graduation	School	Private	Took short time	7-8 hours	Continuously	No	Refreshed	Fresh and alert	Disagree	Good	Sometimes	Above normal	No	No	Sometimes	Not Suffering
Respondent 1625	Male	25 or less than 25 Years	Graduation	School	Private	Took short time	Less than 7 hours	Continuously	Some times	Refreshed	Fresh and alert	Agree	Average	Agree	Above normal	Yes	Yes	No	Not Suffering
Respondent 1626	Female	25 or less than 25 Years	Graduation	College	Private	Took long time	More than 8 hours	Continuously	Yes	Un refreshed	Sleepy/tired/irritable	Agree	Bad	Disagree	Above normal	Yes	Yes	Sometimes	Not Suffering
Respondent 1627	Male	26-35 Years	Graduation	College	Private	Immediately	7-8 hours	Continuously	Some times	Refreshed	Moderately active	Disagree	Average	Disagree	Normal	No	No	Sometimes	Not Suffering
Respondent 1628	Female	25 or less than 25 Years	Graduation	College	Private	Took short time	7-8 hours	Continuously	No	Refreshed	Fresh and alert	Disagree	Good	Disagree	Below normal	No	No	No	Not Suffering
Respondent 1629	Female	25 or less than 25 Years	Post Graduation	College	Government	Took short time	7-8 hours	Awake 2 or more times	No	Refreshed	Moderately active	Disagree	Good	Disagree	Normal	No	No	Sometimes	Not Suffering
Respondent 1630	Male	36-45 Years	Graduation	School	Government	Took short time	7-8 hours	Continuously	Yes	Refreshed	Moderately active	Agree	Good	Disagree	Normal	No	No	Sometimes	Not Suffering
Respondent 1631	Female	25 or less than 25 Years	Graduation	School	Government	Took long time	7-8 hours	Awake 2 or more times	No	Refreshed	Moderately active	Agree	Average	Agree	Normal	No	No	Sometimes	Not Suffering
Respondent 1632	Female	26-35 Years	Graduation	School	Government	Immediately	7-8 hours	Continuously	Some times	Refreshed	Moderately active	Sometimes	Good	Sometimes	Normal	No	Yes	Sometimes	Not Suffering
Respondent 1633	Female	More than 45 Years	Post Graduation	College	Government	Took short time	7-8 hours	Awake one time	Yes	Refreshed	Fresh and alert	Agree	Average	Agree	Above normal	No	No	Sometimes	Others
Respondent 1634	Female	36-45 Years	Graduation	School	Government	Took short time	Less than 7 hours	Awake one time	Yes	Tired	Moderately active	Disagree	Good	Agree	Normal	Yes	No	Sometimes	Not Suffering
Respondent 1635	Female	26-35 Years	Graduation	School	Government	Took long time	Less than 7 hours	Awake one time	No	Refreshed	Moderately active	Agree	Average	Disagree	Normal	Yes	No	Sometimes	Not Suffering
Respondent 1636	Female	25 or less than 25 Years	Graduation	School	Government	Took long time	7-8 hours	Awake 2 or more times	No	Un refreshed	Moderately active	Sometimes	Average	Sometimes	Below normal	No	No	Sometimes	Not Suffering
Respondent 1637	Female	26-35 Years	Graduation	School	Government	Took short time	7-8 hours	Continuously	Yes	Refreshed	Moderately active	Disagree	Average	Disagree	Above normal	No	No	Sometimes	Not Suffering
Respondent 1638	Female	More than 45 Years	Post Graduation	University	Private	Took short time	7-8 hours	Continuously	No	Refreshed	Moderately active	Disagree	Average	Agree	Above normal	No	No	Sometimes	Not Suffering
Respondent 1639	Male	25 or less than 25 Years	Graduation	School	Private	Took short time	Less than 7 hours	Continuously	No	Refreshed	Fresh and alert	Disagree	Good	Agree	Above normal	No	No	Sometimes	Not Suffering
Respondent 1640	Female	25 or less than 25 Years	Graduation	School	Private	Took short time	More than 8 hours	Awake 2 or more times	No	Refreshed	Sleepy/tired/irritable	Agree	Average	Disagree	Below normal	No	No	Sometimes	Not Suffering
Respondent 1641	Female	26-35 Years	Graduation	College	Private	Took long time	7-8 hours	Continuously	No	Un refreshed	Moderately active	Sometimes	Average	Agree	Normal	No	No	Sometimes	Not Suffering
Respondent 1642	Female	26-35 Years	Graduation	College	Private	Took long time	7-8 hours	Awake 2 or more times	No	Tired	Fresh and alert	Agree	Good	Disagree	Below normal	No	No	Sometimes	Sugar/Diabetes
Respondent 1643	Female	26-35 Years	Graduation	College	Private	Took short time	7-8 hours	Awake one time	No	Refreshed	Moderately active	Sometimes	Average	Agree	Normal	No	No	Sometimes	Not Suffering
Respondent 1644	Female	26-35 Years	Graduation	School	Government	Took long time	7-8 hours	Awake 2 or more times	No	Refreshed	Fresh and alert	Agree	Average	Disagree	Above normal	No	No	Sometimes	Not Suffering
Respondent 1645	Female	25 or less than 25 Years	Graduation	School	Private	Took short time	7-8 hours	Awake 2 or more times	Yes	Refreshed	Fresh and alert	Sometimes	Good	Disagree	Above normal	No	No	Sometimes	Not Suffering
Respondent 1646	Male	25 or less than 25 Years	Graduation	School	Government	Took short time	More than 8 hours	Awake one time	Yes	Refreshed	Sleepy/tired/irritable	Agree	Average	Agree	Above normal	Yes	No	Sometimes	Not Suffering
Respondent 1647	Male	26-35 Years	Graduation	School	Government	Took short time	Less than 7 hours	Awake one time	Yes	Un refreshed	Moderately active	Disagree	Average	Agree	Normal	Yes	No	Sometimes	Not Suffering
Respondent 1648	Female	26-35 Years	Graduation	College	Private	Took short time	7-8 hours	Continuously	Some times	Refreshed	Fresh and alert	Disagree	Good	Agree	Below normal	No	No	Sometimes	Not Suffering
Respondent 1649	Female	25 or less than 25 Years	Graduation	College	Government	Took short time	Less than 7 hours	Awake one time	No	Refreshed	Moderately active	Agree	Average	Sometimes	Normal	Yes	No	Sometimes	Not Suffering
Respondent 1650	Female	26-35 Years	Graduation	School	Private	Took short time	Less than 7 hours	Awake one time	No	Tired	Sleepy/tired/irritable	Agree	Average	Disagree	Normal	No	No	Yes	Others
Respondent 1651	Female	26-35 Years	Graduation	College	Government	Took short time	7-8 hours	Continuously	Some times	Refreshed	Fresh and alert	Disagree	Good	Disagree	Normal	No	No	Sometimes	Not Suffering
Respondent 1652	Male	25 or less than 25 Years	Graduation	School	Private	Took long time	Less than 7 hours	Awake 2 or more times	No	Refreshed	Sleepy/tired/irritable	Sometimes	Good	Agree	Normal	Yes	Yes	Sometimes	Others
Respondent 1653	Female	25 or less than 25 Years	Graduation	School	Private	Took long time	More than 8 hours	Awake 2 or more times	No	Un refreshed	Moderately active	Sometimes	Average	Sometimes	Above normal	Yes	No	Sometimes	Not Suffering
Respondent 1654	Male	25 or less than 25 Years	Graduation	College	Private	Took long time	Less than 7 hours	Awake 2 or more times	No	Un refreshed	Fresh and alert	Disagree	Good	Agree	Normal	Yes	No	Sometimes	Not Suffering
Respondent 1655	Female	26-35 Years	Graduation	College	Private	Took long time	Less than 7 hours	Awake 2 or more times	Yes	Refreshed	Sleepy/tired/irritable	Agree	Good	Agree	Normal	Yes	Yes	Sometimes	Others
Respondent 1656	Male	More than 45 Years	Graduation	School	Private	Took short time	More than 8 hours	Awake 2 or more times	No	Tired	Moderately active	Disagree	Average	Disagree	Below normal	No	No	Sometimes	Not Suffering
Respondent 1657	Female	26-35 Years	Graduation	School	Government	Took short time	Less than 7 hours	Awake 2 or more times	Yes	Un refreshed	Sleepy/tired/irritable	Sometimes	Average	Disagree	Above normal	Yes	No	Sometimes	Depression
Respondent 1658	Male	More than 45 Years	Graduation	College	Private	Took short time	More than 8 hours	Awake one time	Some times	Refreshed	Moderately active	Agree	Average	Agree	Above normal	No	No	Sometimes	Not Suffering
Respondent 1659	Male	36-45 Years	Graduation	School	Private	Took short time	Less than 7 hours	Awake 2 or more times	No	Tired	Moderately active	Agree	Good	Agree	Above normal	No	No	Sometimes	Headache or Migraine
Respondent 1660	Male	25 or less than 25 Years	Graduation	College	Private	Took long time	Less than 7 hours	Awake 2 or more times	No	Tired	Sleepy/tired/irritable	Agree	Good	Disagree	Above normal	No	No	Sometimes	Not Suffering
Respondent 1661	Male	25 or less than 25 Years	Graduation	School	Private	Took short time	Less than 7 hours	Continuously	Yes	Refreshed	Fresh and alert	Agree	Average	Agree	Below normal	Yes	No	No	Others
Respondent 1662	Male	25 or less than 25 Years	Graduation	School	Private	Took short time	7-8 hours	Awake 2 or more times	Some times	Refreshed	Fresh and alert	Disagree	Good	Agree	Normal	No	No	Sometimes	Not Suffering
Respondent 1663	Female	25 or less than 25 Years	Graduation	College	Private	Immediately	7-8 hours	Continuously	Some times	Refreshed	Moderately active	Disagree	Average	Sometimes	Below normal	No	Sometimes	Sometimes	Not Suffering
Respondent 1664	Male	26-35 Years	Graduation	College	Private	Took short time	7-8 hours	Awake one time	Some times	Refreshed	Fresh and alert	Agree	Good	Agree	Normal	No	No	Sometimes	Not Suffering
Respondent 1665	Male	26-35 Years	Graduation	College	Government	Took short time	7-8 hours	Awake one time	No	Refreshed	Fresh and alert	Sometimes	Good	Agree	Above normal	No	No	Sometimes	Not Suffering
Respondent 1666	Female	26-35 Years	Graduation	College	Government	Took long time	More than 8 hours	Awake one time	Yes	Refreshed	Moderately active	Disagree	Average	Disagree	Below normal	No	No	Sometimes	Not Suffering
Respondent 1667	Male	26-35 Years	Graduation	College	Private	Immediately	Less than 7 hours	Awake 2 or more times	No	Refreshed	Moderately active	Sometimes	Average	Agree	Normal	Yes	No	No	Others
Respondent 1668	Male	25 or less than 25 Years	Graduation	College	Government	Took short time	7-8 hours	Awake one time	Yes	Refreshed	Sleepy/tired/irritable	Agree	Good	Agree	Normal	No	No	Sometimes	Not Suffering
Respondent 1669	Female	More than 45 Years	Post Graduation	College	Private	Took long time	Less than 7 hours	Awake one time	Yes	Refreshed	Fresh and alert	Sometimes	Average	Agree	Normal	No	Sometimes	Sometimes	Not Suffering
Respondent 1670	Female	26-35 Years	Post Graduation	College	Government	Took short time	Less than 7 hours	Awake one time	No	Refreshed	Fresh and alert	Agree	Good	Agree	Normal	Yes	No	Sometimes	Not Suffering
Respondent 1671	Male	36-45 Years	Post Graduation	School	Private	Took long time	Less than 7 hours	Awake 2 or more times	No	Refreshed	Sleepy/tired/irritable	Agree	Average	Agree	Above normal	No	No	Sometimes	Not Suffering
Respondent 1672	Male	More than 45 Years	Post Graduation	School	Government	Immediately	Less than 7 hours	Awake one time	Some times	Refreshed	Fresh and alert	Agree	Good	Agree	Normal	No	No	Sometimes	Not Suffering
Respondent 1673	Male	25 or less than 25 Years	Graduation	School	Private	Took short time	7-8 hours	Awake 2 or more times	No	Refreshed	Moderately active	Disagree	Average	Agree	Normal	No	Sometimes	Sometimes	Not Suffering
Respondent 1674	Female	36-45 Years	Graduation	School	Private	Took long time	Less than 7 hours	Awake 2 or more times	No	Tired	Sleepy/tired/irritable	Agree	Good	Agree	Above normal	No	No	No	Not Suffering
Respondent 1675	Female	36-45 Years	Post Graduation	University	Government	Took long time	Less than 7 hours	Awake 2 or more times	No	Refreshed	Fresh and alert	Agree	Good	Agree	Below normal	No	No	Sometimes	Not Suffering
Respondent 1676	Female	25 or less than 25 Years	Graduation	School	Private	Took short time	Less than 7 hours	Awake one time	No	Refreshed	Fresh and alert	Agree	Average	Sometimes	Above normal	No	No	Sometimes	Not Suffering
Respondent 1677	Female	25 or less than 25 Years	Graduation	School	Private	Immediately	Less than 7 hours	Continuously	No	Refreshed	Fresh and alert	Agree	Good	Agree	Above normal	No	Sometimes	No	Not Suffering
Respondent 1678	Female	26-35 Years	Graduation	School	Government	Took short time	7-8 hours	Awake 2 or more times	No	Refreshed	Sleepy/tired/irritable	Disagree	Average	Agree	Normal	Yes	Yes	Sometimes	Not Suffering
Respondent 1679	Female	25 or less than 25 Years	Graduation	College	Private	Took short time	More than 8 hours	Awake one time	Yes	Refreshed	Sleepy/tired/irritable	Sometimes	Good	Disagree	Normal	Yes	Yes	No	Not Suffering
Respondent 1680	Male	36-45 Years	Post Graduation	University	Government	Took short time	Less than 7 hours	Continuously	Yes	Un refreshed	Fresh and alert	Disagree	Average	Agree	Normal	No	No	Sometimes	Not Suffering
Respondent 1681	Female	26-35 Years	Post Graduation	University	Private	Took short time	Less than 7 hours	Awake 2 or more times	No	Tired	Fresh and alert	Agree	Average	Disagree	Normal	No	Sometimes	Sometimes	Not Suffering
Respondent 1682	Male	26-35 Years	Graduation	School	Private	Took short time	More than 8 hours	Awake one time	No	Un refreshed	Fresh and alert	Sometimes	Average	Disagree	Above normal	No	No	No	Not Suffering
Respondent 1683	Female	25 or less than 25 Years	Graduation	School	Government	Took short time	7-8 hours	Awake one time	No	Un refreshed	Moderately active	Disagree	Average	Sometimes	Above normal	No	No	Sometimes	Not Suffering
Respondent 1684	Female	25 or less than 25 Years	Graduation	University	Private	Took short time	7-8 hours	Awake one time	Some times	Un refreshed	Moderately active	Sometimes	Average	Sometimes	Above normal	No	No	Yes	Not Suffering
Respondent 1685	Female	25 or less than 25 Years	Post Graduation	College	Private	Took short time	7-8 hours	Awake one time	No	Refreshed	Fresh and alert	Disagree	Good	Sometimes	Below normal	Not now but suffered in past	Sometimes	Yes	Not Suffering
Respondent 1686	Female	36-45 Years	Post Graduation	College	Private	Immediately	7-8 hours	Awake 2 or more times	No	Refreshed	Moderately active	Disagree	Average	Agree	Above normal	Not now but suffered in past	Yes	Sometimes	Not Suffering
Respondent 1687	Male	More than 45 Years	Post Graduation	School	Private	Immediately	7-8 hours	Awake one time	Some times	Tired	Fresh and alert	Agree	Bad	Disagree	Above normal	Not now but suffered in past	Sometimes	No	Heart problem
Respondent 1688	Male	26-35 Years	Post Graduation	University	Private	Took short time	7-8 hours	Awake 2 or more times	No	Un refreshed	Moderately active	Disagree	Average	Disagree	Below normal	No	No	No	Stomach Problem
Respondent 1689	Female	36-45 Years	Graduation	College	Government	Took short time	7-8 hours	Awake one time	No	Un refreshed	Fresh and alert	Disagree	Average	Disagree	Below normal	Not now but suffered in past	Yes	Sometimes	Headache or Migraine
Respondent 1690	Male	26-35 Years	Graduation	College	Private	Took short time	Less than 7 hours	Awake one time	Some times	Tired	Sleepy/tired/irritable	Agree	Good	Disagree	Below normal	No	Sometimes	Sometimes	Liver problem
Respondent 1691	Female	36-45 Years	Graduation	University	Private	Took long time	7-8 hours	Awake one time	No	Un refreshed	Moderately active	Disagree	Average	Disagree	Normal	No	Yes	Yes	Liver problem
Respondent 1692	Female	36-45 Years	Post Graduation	College	Private	Took short time	Less than 7 hours	Continuously	No	Un refreshed	Moderately active	Sometimes	Bad	Sometimes	Normal	Not now but suffered in past	No	No	Sugar/Diabetes
Respondent 1693	Male	26-35 Years	Graduation	College	Government	Took short time	7-8 hours	Awake one time	No	Un refreshed	Moderately active	Disagree	Good	Sometimes	Below normal	No	No	No	Heart problem
Respondent 1694	Male	26-35 Years	Graduation	University	Private	Took short time	Less than 7 hours	Awake one time	Some times	Un refreshed	Moderately active	Disagree	Bad	Sometimes	Below normal	No	No	Yes	Obesity
Respondent 1695	Male	36-45 Years	Post Graduation	College	Private	Took short time	7-8 hours	Awake one time	No	Un refreshed	Sleepy/tired/irritable	Disagree	Average	Disagree	Above normal	Not now but suffered in past	No	No	Heart problem
Respondent 1696	Female	26-35 Years	Graduation	College	Government	Took short time	7-8 hours	Continuously	Some times	Refreshed	Fresh and alert	Disagree	Good	Sometimes	Below normal	No	No	Sometimes	Not Suffering
Respondent 1697	Male	36-45 Years	Graduation	College	Private	Took short time	Less than 7 hours	Awake 2 or more times	No	Un refreshed	Fresh and alert	Disagree	Good	Agree	Above normal	No	No	No	Not Suffering
Respondent 1698	Female	26-35 Years	Post Graduation	University	Government	Took short time	7-8 hours	Continuously	No	Refreshed	Moderately active	Disagree	Average	Disagree	Below normal	No	No	No	Not Suffering
Respondent 1699	Female	36-45 Years	Graduation	School	Private	Took short time	7-8 hours	Awake one time	Some times	Un refreshed	Moderately active	Agree	Average	Agree	Normal	No	No	Sometimes	Not Suffering
Respondent 1700	Female	More than 45 Years	Post Graduation	College	Government	Took short time	Less than 7 hours	Continuously	Yes	Refreshed	Fresh and alert	Agree	Good	Agree	Normal	No	No	No	Heart problem
Respondent 1701	Female	36-45 Years	Graduation	School	Government	Took short time	7-8 hours	Awake 2 or more times	Some times	Refreshed	Fresh and alert	Agree	Average	Agree	Normal	No	No	Sometimes	Not Suffering
Respondent 1702	Female	26-35 Years	Graduation	School	Private	Immediately	7-8 hours	Awake one time	No	Refreshed	Fresh and alert	Disagree	Average	Sometimes	Above normal	Yes	No	Sometimes	Not Suffering
Respondent 1703	Female	More than 45 Years	Post Graduation	University	Government	Immediately	Less than 7 hours	Awake 2 or more times	No	Refreshed	Fresh and alert	Sometimes	Average	Sometimes	Below normal	Yes	No	Sometimes	Depression
Respondent 1704	Female	25 or less than 25 Years	Graduation	College	Government	Took short time	Less than 7 hours	Awake one time	Yes	Refreshed	Fresh and alert	Disagree	Good	Agree	Normal	No	No	Sometimes	Not Suffering
Respondent 1705	Female	26-35 Years	Graduation	University	Government	Took short time	7-8 hours	Awake 2 or more times	No	Refreshed	Fresh and alert	Sometimes	Good	Disagree	Below normal	No	No	Sometimes	Not Suffering
Respondent 1706	Female	25 or less than 25 Years	Graduation	School	Private	Took short time	7-8 hours	Continuously	Yes	Refreshed	Fresh and alert	Disagree	Good	Disagree	Normal	No	No	Sometimes	Stomach Problem
Respondent 1707	Female	26-35 Years	Graduation	School	Private	Took long time	Less than 7 hours	Awake one time	Yes	Refreshed	Sleepy/tired/irritable	Agree	Average	Disagree	Normal	Yes	Yes	Yes	Not Suffering
Respondent 1708	Female	26-35 Years	Graduation	College	Government	Took short time	7-8 hours	Continuously	No	Refreshed	Moderately active	Disagree	Average	Sometimes	Normal	No	No	Sometimes	Others
Respondent 1709	Male	25 or less than 25 Years	Graduation	School	Government	Took short time	7-8 hours	Continuously	No	Refreshed	Fresh and alert	Disagree	Good	Disagree	Normal	No	No	Sometimes	Stomach Problem
Respondent 1710	Female	26-35 Years	Graduation	College	Government	Took short time	7-8 hours	Awake 2 or more times	Yes	Tired	Fresh and alert	Sometimes	Average	Agree	Above normal	Yes	No	Sometimes	Not Suffering
Respondent 1711	Female	25 or less than 25 Years	Graduation	College	Private	Took short time	Less than 7 hours	Continuously	No	Refreshed	Fresh and alert	Agree	Good	Agree	Below normal	No	No	Sometimes	Others
Respondent 1712	Female	26-35 Years	Post Graduation	College	Government	Took short time	Less than 7 hours	Awake 2 or more times	Some times	Tired	Sleepy/tired/irritable	Disagree	Average	Sometimes	Normal	Yes	Yes	Yes	Others
Respondent 1713	Female	26-35 Years	Post Graduation	University	Government	Took short time	7-8 hours	Awake one time	No	Un refreshed	Moderately active	Disagree	Average	Sometimes	Below normal	Yes	No	Sometimes	Not Suffering
Respondent 1714	Female	25 or less than 25 Years	Graduation	School	Private	Took short time	7-8 hours	Continuously	No	Un refreshed	Fresh and alert	Agree	Good	Disagree	Normal	No	No	Sometimes	Not Suffering
Respondent 1715	Female	25 or less than 25 Years	Graduation	School	Private	Took short time	7-8 hours	Continuously	No	Un refreshed	Fresh and alert	Disagree	Good	Disagree	Above normal	No	No	Sometimes	Not Suffering
Respondent 1716	Female	25 or less than 25 Years	Graduation	School	Government	Immediately	7-8 hours	Awake one time	No	Refreshed	Fresh and alert	Sometimes	Average	Agree	Normal	No	No	Sometimes	Not Suffering
Respondent 1717	Female	26-35 Years	Graduation	College	Government	Took short time	7-8 hours	Awake one time	No	Refreshed	Fresh and alert	Sometimes	Average	Agree	Normal	No	No	No	Not Suffering
Respondent 1718	Female	26-35 Years	Graduation	College	Government	Took short time	7-8 hours	Awake one time	Yes	Refreshed	Moderately active	Sometimes	Average	Agree	Above normal	No	No	Sometimes	Not Suffering
Respondent 1719	Male	25 or less than 25 Years	Graduation	School	Government	Took long time	7-8 hours	Awake 2 or more times	Yes	Tired	Moderately active	Sometimes	Average	Agree	Normal	No	No	Sometimes	Not Suffering
Respondent 1720	Male	26-35 Years	Graduation	College	Private	Took short time	7-8 hours	Awake one time	Yes	Refreshed	Moderately active	Disagree	Good	Agree	Normal	No	No	Sometimes	Not Suffering
Respondent 1721	Female	25 or less than 25 Years	Graduation	College	Government	Took short time	Less than 7 hours	Awake one time	Some times	Refreshed	Moderately active	Agree	Good	Agree	Normal	No	No	Yes	Not Suffering
Respondent 1722	Female	36-45 Years	Graduation	College	Private	Took short time	7-8 hours	Continuously	Some times	Refreshed	Fresh and alert	Disagree	Good	Disagree	Normal	No	No	No	Not Suffering
Respondent 1723	Female	26-35 Years	Graduation	College	Government	Took long time	7-8 hours	Awake 2 or more times	No	Refreshed	Moderately active	Sometimes	Good	Agree	Normal	Yes	Sometimes	Sometimes	Depression
Respondent 1724	Female	26-35 Years	Graduation	College	Government	Took short time	7-8 hours	Awake 2 or more times	No	Un refreshed	Sleepy/tired/irritable	Agree	Average	Agree	Above normal	Yes	No	Sometimes	Not Suffering
Respondent 1725	Female	36-45 Years	Post Graduation	University	Government	Took long time	7-8 hours	Awake 2 or more times	No	Tired	Moderately active	Disagree	Average	Disagree	Below normal	No	No	Yes	Others
Respondent 1726	Male	25 or less than 25 Years	Graduation	College	Private	Took short time	Less than 7 hours	Awake 2 or more times	No	Un refreshed	Moderately active	Sometimes	Average	Agree	Normal	No	Sometimes	Sometimes	Headache or Migraine
Respondent 1727	Female	25 or less than 25 Years	Graduation	School	Private	Immediately	Less than 7 hours	Awake 2 or more times	No	Tired	Sleepy/tired/irritable	Sometimes	Bad	Disagree	Below normal	Yes	No	Yes	Others
Respondent 1728	Female	25 or less than 25 Years	Graduation	School	Private	Took short time	Less than 7 hours	Continuously	Yes	Refreshed	Fresh and alert	Disagree	Average	Agree	Normal	No	No	Sometimes	Not Suffering
Respondent 1729	Female	25 or less than 25 Years	Graduation	College	Private	Took short time	Less than 7 hours	Continuously	No	Refreshed	Fresh and alert	Agree	Average	Disagree	Above normal	Yes	No	No	Not Suffering
Respondent 1730	Female	25 or less than 25 Years	Graduation	College	Private	Took short time	Less than 7 hours	Continuously	Yes	Refreshed	Sleepy/tired/irritable	Agree	Average	Disagree	Above normal	Yes	No	No	Not Suffering
Respondent 1731	Male	26-35 Years	Graduation	College	Private	Took short time	More than 8 hours	Continuously	Some times	Refreshed	Sleepy/tired/irritable	Agree	Average	Sometimes	Above normal	No	No	Sometimes	Not Suffering
Respondent 1732	Female	26-35 Years	Graduation	School	Private	Took short time	More than 8 hours	Continuously	No	Refreshed	Fresh and alert	Agree	Average	Agree	Normal	Yes	No	Sometimes	Not Suffering
Respondent 1733	Female	More than 45 Years	Graduation	College	Government	Took short time	7-8 hours	Awake 2 or more times	No	Un refreshed	Moderately active	Disagree	Average	Agree	Below normal	Yes	No	Sometimes	Not Suffering
Respondent 1734	Male	More than 45 Years	Graduation	School	Government	Took long time	7-8 hours	Awake 2 or more times	Yes	Refreshed	Fresh and alert	Disagree	Good	Disagree	Normal	Yes	No	Sometimes	Not Suffering
Respondent 1735	Male	26-35 Years	Graduation	School	Government	Took short time	7-8 hours	Awake one time	Some times	Refreshed	Moderately active	Agree	Average	Sometimes	Normal	No	Yes	Yes	Not Suffering
Respondent 1736	Male	25 or less than 25 Years	Graduation	School	Private	Took short time	7-8 hours	Awake 2 or more times	Some times	Refreshed	Fresh and alert	Agree	Good	Agree	Normal	No	Yes	Sometimes	Not Suffering
Respondent 1737	Female	36-45 Years	Graduation	College	Government	Took short time	Less than 7 hours	Continuously	Some times	Refreshed	Fresh and alert	Disagree	Average	Agree	Normal	No	No	No	Not Suffering
Respondent 1738	Female	More than 45 Years	Graduation	School	Private	Took short time	7-8 hours	Awake one time	No	Tired	Sleepy/tired/irritable	Disagree	Average	Agree	Above normal	Yes	Sometimes	Sometimes	Not Suffering
Respondent 1739	Male	36-45 Years	Graduation	School	Government	Took short time	Less than 7 hours	Continuously	No	Refreshed	Fresh and alert	Agree	Good	Sometimes	Normal	Yes	No	No	Not Suffering
Respondent 1740	Male	More than 45 Years	Graduation	School	Private	Immediately	7-8 hours	Continuously	No	Refreshed	Moderately active	Disagree	Good	Sometimes	Normal	No	No	Sometimes	Others
Respondent 1741	Female	36-45 Years	Graduation	College	Private	Took short time	7-8 hours	Continuously	Yes	Refreshed	Fresh and alert	Disagree	Good	Agree	Below normal	No	No	No	Not Suffering
Respondent 1742	Female	36-45 Years	Post Graduation	University	Government	Took short time	7-8 hours	Continuously	Yes	Refreshed	Moderately active	Sometimes	Good	Disagree	Above normal	No	No	Sometimes	Not Suffering
Respondent 1743	Female	26-35 Years	Graduation	College	Government	Took short time	7-8 hours	Awake one time	Yes	Refreshed	Fresh and alert	Disagree	Good	Sometimes	Above normal	Yes	No	Sometimes	Not Suffering
Respondent 1744	Male	More than 45 Years	Graduation	School	Government	Took short time	7-8 hours	Awake one time	No	Refreshed	Moderately active	Disagree	Good	Agree	Above normal	Yes	No	Sometimes	Not Suffering
Respondent 1745	Male	36-45 Years	Graduation	College	Private	Took short time	More than 8 hours	Awake 2 or more times	No	Refreshed	Fresh and alert	Sometimes	Average	Agree	Normal	No	No	Sometimes	Not Suffering
Respondent 1746	Female	36-45 Years	Graduation	College	Private	Took short time	Less than 7 hours	Awake one time	No	Refreshed	Moderately active	Sometimes	Good	Agree	Normal	No	No	Sometimes	Stomach Problem
Respondent 1747	Male	26-35 Years	Graduation	School	Private	Took short time	Less than 7 hours	Awake one time	No	Refreshed	Moderately active	Disagree	Good	Agree	Normal	No	No	No	Not Suffering
Respondent 1748	Female	36-45 Years	Graduation	School	Private	Took long time	More than 8 hours	Awake one time	No	Refreshed	Moderately active	Disagree	Average	Agree	Below normal	No	No	No	Not Suffering
Respondent 1749	Male	36-45 Years	Graduation	College	Private	Took short time	7-8 hours	Awake 2 or more times	No	Un refreshed	Fresh and alert	Disagree	Average	Agree	Normal	No	No	No	Others
Respondent 1750	Female	26-35 Years	Graduation	School	Government	Took long time	Less than 7 hours	Continuously	No	Un refreshed	Moderately active	Disagree	Good	Sometimes	Normal	No	No	Sometimes	Stomach Problem
Respondent 1751	Female	36-45 Years	Graduation	School	Government	Immediately	Less than 7 hours	Awake one time	No	Refreshed	Fresh and alert	Agree	Good	Agree	Normal	Yes	No	No	Not Suffering
Respondent 1752	Female	26-35 Years	Graduation	School	Private	Took long time	More than 8 hours	Awake 2 or more times	Yes	Tired	Moderately active	Agree	Good	Agree	Normal	Yes	No	No	Not Suffering
Respondent 1753	Female	26-35 Years	Graduation	College	Private	Took long time	More than 8 hours	Awake 2 or more times	Yes	Tired	Moderately active	Agree	Good	Agree	Normal	Yes	No	No	Not Suffering
Respondent 1754	Male	36-45 Years	Graduation	College	Private	Took short time	Less than 7 hours	Continuously	No	Refreshed	Fresh and alert	Sometimes	Average	Agree	Above normal	No	No	Sometimes	Not Suffering
Respondent 1755	Male	26-35 Years	Post Graduation	University	Government	Took short time	7-8 hours	Awake one time	No	Refreshed	Fresh and alert	Disagree	Good	Agree	Normal	No	No	Sometimes	Not Suffering
Respondent 1756	Male	26-35 Years	Post Graduation	University	Government	Took short time	7-8 hours	Continuously	No	Un refreshed	Fresh and alert	Disagree	Average	Agree	Normal	Yes	No	Sometimes	Others
Respondent 1757	Male	36-45 Years	Graduation	College	Government	Took short time	Less than 7 hours	Awake one time	No	Refreshed	Fresh and alert	Agree	Good	Disagree	Normal	Yes	No	Sometimes	Sugar/Diabetes
Respondent 1758	Male	26-35 Years	Graduation	College	Government	Immediately	7-8 hours	Awake one time	No	Refreshed	Fresh and alert	Agree	Good	Agree	Normal	Yes	No	No	Not Suffering
Respondent 1759	Female	26-35 Years	Post Graduation	University	Government	Took short time	Less than 7 hours	Awake 2 or more times	No	Tired	Fresh and alert	Sometimes	Average	Agree	Normal	No	No	Sometimes	Others
Respondent 1760	Male	26-35 Years	Post Graduation	University	Government	Took long time	Less than 7 hours	Awake 2 or more times	No	Un refreshed	Sleepy/tired/irritable	Agree	Average	Agree	Normal	No	Yes	Sometimes	Not Suffering
Respondent 1761	Male	25 or less than 25 Years	Graduation	College	Private	Took short time	7-8 hours	Continuously	No	Refreshed	Fresh and alert	Disagree	Average	Agree	Normal	No	No	No	Not Suffering
Respondent 1762	Female	26-35 Years	Post Graduation	University	Government	Took short time	Less than 7 hours	Awake one time	No	Refreshed	Fresh and alert	Disagree	Good	Sometimes	Normal	No	No	No	Not Suffering
Respondent 1763	Male	36-45 Years	Post Graduation	University	Government	Immediately	Less than 7 hours	Continuously	No	Refreshed	Fresh and alert	Sometimes	Good	Sometimes	Normal	No	No	No	Others
Respondent 1764	Female	26-35 Years	Post Graduation	College	Government	Took short time	Less than 7 hours	Awake 2 or more times	No	Refreshed	Moderately active	Sometimes	Good	Sometimes	Normal	No	Yes	No	Not Suffering
Respondent 1765	Male	36-45 Years	Post Graduation	University	Government	Took short time	7-8 hours	Awake one time	No	Refreshed	Fresh and alert	Sometimes	Average	Agree	Normal	No	No	Sometimes	Others
Respondent 1766	Male	25 or less than 25 Years	Graduation	College	Private	Immediately	Less than 7 hours	Continuously	No	Refreshed	Fresh and alert	Sometimes	Good	Disagree	Normal	No	No	Sometimes	Not Suffering
Respondent 1767	Male	26-35 Years	Post Graduation	University	Government	Took long time	Less than 7 hours	Continuously	No	Un refreshed	Moderately active	Sometimes	Good	Agree	Normal	No	Sometimes	Sometimes	Not Suffering
Respondent 1768	Male	26-35 Years	Post Graduation	University	Government	Immediately	Less than 7 hours	Continuously	No	Tired	Moderately active	Disagree	Good	Disagree	Normal	No	No	Sometimes	Not Suffering
Respondent 1769	Male	26-35 Years	Post Graduation	University	Government	Took short time	7-8 hours	Awake one time	No	Tired	Moderately active	Disagree	Average	Agree	Normal	No	No	Sometimes	Not Suffering
Respondent 1770	Male	36-45 Years	Post Graduation	University	Government	Took short time	7-8 hours	Awake one time	No	Tired	Moderately active	Disagree	Average	Agree	Normal	No	No	Sometimes	Not Suffering
Respondent 1771	Male	36-45 Years	Post Graduation	University	Government	Took short time	Less than 7 hours	Awake 2 or more times	No	Refreshed	Fresh and alert	Disagree	Good	Disagree	Normal	No	No	No	Not Suffering
Respondent 1772	Male	26-35 Years	Post Graduation	University	Government	Took short time	7-8 hours	Continuously	No	Tired	Moderately active	Sometimes	Average	Disagree	Normal	No	No	No	Not Suffering
Respondent 1773	Male	26-35 Years	Post Graduation	University	Government	Took long time	Less than 7 hours	Awake 2 or more times	No	Refreshed	Fresh and alert	Disagree	Good	Sometimes	Normal	No	No	No	Not Suffering
Respondent 1774	Female	26-35 Years	Post Graduation	University	Government	Took long time	Less than 7 hours	Awake 2 or more times	No	Refreshed	Fresh and alert	Disagree	Good	Sometimes	Normal	No	No	No	Not Suffering
Respondent 1775	Male	26-35 Years	Graduation	College	Government	Took short time	Less than 7 hours	Continuously	No	Un refreshed	Moderately active	Sometimes	Average	Sometimes	Normal	Yes	No	Sometimes	Others
Respondent 1776	Male	36-45 Years	Post Graduation	University	Government	Took short time	Less than 7 hours	Continuously	No	Refreshed	Moderately active	Sometimes	Average	Sometimes	Normal	Yes	No	Sometimes	Others
Respondent 1777	Male	36-45 Years	Graduation	College	Government	Took short time	7-8 hours	Continuously	No	Tired	Sleepy/tired/irritable	Agree	Average	Agree	Normal	Yes	No	Yes	Others
Respondent 1778	Male	25 or less than 25 Years	Graduation	College	Government	Took short time	Less than 7 hours	Continuously	No	Refreshed	Fresh and alert	Disagree	Good	Sometimes	Normal	No	No	No	Others
Respondent 1779	Male	26-35 Years	Graduation	College	Private	Took short time	Less than 7 hours	Awake one time	No	Un refreshed	Sleepy/tired/irritable	Sometimes	Average	Sometimes	Normal	No	No	Sometimes	Others
Respondent 1780	Male	25 or less than 25 Years	Graduation	College	Government	Took short time	More than 8 hours	Awake one time	No	Refreshed	Fresh and alert	Disagree	Good	Disagree	Normal	No	No	No	Not Suffering
Respondent 1781	Male	36-45 Years	Graduation	College	Private	Took short time	Less than 7 hours	Awake 2 or more times	No	Refreshed	Fresh and alert	Disagree	Good	Sometimes	Normal	No	No	No	Not Suffering
Respondent 1782	Male	26-35 Years	Graduation	College	Government	Took short time	Less than 7 hours	Awake 2 or more times	No	Refreshed	Fresh and alert	Disagree	Good	Sometimes	Normal	No	No	No	Not Suffering
Respondent 1783	Male	25 or less than 25 Years	Graduation	College	Private	Took short time	7-8 hours	Continuously	No	Refreshed	Fresh and alert	Disagree	Good	Agree	Normal	No	No	No	Not Suffering
Respondent 1784	Male	26-35 Years	Post Graduation	University	Government	Took long time	Less than 7 hours	Awake one time	No	Refreshed	Moderately active	Sometimes	Average	Agree	Normal	No	No	No	Not Suffering
Respondent 1785	Female	26-35 Years	Post Graduation	University	Private	Took short time	7-8 hours	Continuously	No	Refreshed	Moderately active	Disagree	Average	Disagree	Normal	No	No	Sometimes	Not Suffering
Respondent 1786	Female	25 or less than 25 Years	Graduation	College	Private	Took long time	More than 8 hours	Awake 2 or more times	No	Tired	Sleepy/tired/irritable	Disagree	Average	Agree	Normal	Yes	No	Yes	Others
Respondent 1787	Male	26-35 Years	Post Graduation	University	Government	Took short time	7-8 hours	Continuously	No	Refreshed	Moderately active	Disagree	Average	Agree	Normal	No	No	No	Not Suffering
Respondent 1788	Male	More than 45 Years	Graduation	College	Private	Took short time	7-8 hours	Continuously	No	Refreshed	Fresh and alert	Disagree	Good	Agree	Normal	No	No	No	Not Suffering
Respondent 1789	Male	36-45 Years	Post Graduation	University	Private	Took short time	Less than 7 hours	Awake one time	No	Un refreshed	Moderately active	Sometimes	Average	Agree	Normal	No	No	Sometimes	Not Suffering
Respondent 1790	Male	26-35 Years	Post Graduation	University	Private	Took long time	Less than 7 hours	Awake one time	No	Tired	Sleepy/tired/irritable	Sometimes	Average	Agree	Normal	No	No	No	Not Suffering
Respondent 1791	Male	26-35 Years	Graduation	College	Government	Took short time	7-8 hours	Continuously	No	Refreshed	Moderately active	Sometimes	Good	Sometimes	Normal	Yes	No	Sometimes	Not Suffering
Respondent 1792	Male	25 or less than 25 Years	Graduation	College	Private	Took short time	7-8 hours	Continuously	No	Refreshed	Moderately active	Sometimes	Good	Sometimes	Normal	Yes	No	Sometimes	Not Suffering
Respondent 1793	Male	26-35 Years	Post Graduation	University	Government	Took long time	Less than 7 hours	Awake 2 or more times	No	Tired	Sleepy/tired/irritable	Agree	Average	Sometimes	Normal	No	No	Sometimes	Not Suffering
Respondent 1794	Male	36-45 Years	Post Graduation	University	Government	Took short time	7-8 hours	Awake one time	No	Un refreshed	Moderately active	Sometimes	Average	Sometimes	Normal	No	No	No	Not Suffering
Respondent 1795	Male	More than 45 Years	Post Graduation	University	Government	Took short time	Less than 7 hours	Awake 2 or more times	No	Tired	Sleepy/tired/irritable	Agree	Average	Agree	Normal	Yes	Yes	Yes	Sugar/Diabetes
Respondent 1796	Male	26-35 Years	Graduation	College	Private	Took long time	7-8 hours	Awake 2 or more times	No	Refreshed	Fresh and alert	Sometimes	Good	Agree	Normal	No	Sometimes	Sometimes	Others
Respondent 1797	Male	26-35 Years	Graduation	College	Government	Took short time	7-8 hours	Continuously	No	Refreshed	Fresh and alert	Sometimes	Good	Agree	Normal	No	No	No	Not Suffering
Respondent 1798	Female	25 or less than 25 Years	Post Graduation	University	Private	Took long time	More than 8 hours	Awake 2 or more times	No	Tired	Moderately active	Disagree	Bad	Sometimes	Above normal	Yes	Yes	Yes	Others
Respondent 1799	Female	25 or less than 25 Years	Graduation	College	Private	Took long time	7-8 hours	Awake 2 or more times	No	Refreshed	Moderately active	Agree	Average	Agree	Normal	Yes	No	Yes	Not Suffering
Respondent 1800	Female	25 or less than 25 Years	Graduation	College	Private	Immediately	Less than 7 hours	Continuously	No	Refreshed	Moderately active	Agree	Average	Agree	Normal	Yes	No	Yes	Not Suffering
Respondent 1801	Male	36-45 Years	Post Graduation	University	Government	Took long time	Less than 7 hours	Awake 2 or more times	No	Tired	Sleepy/tired/irritable	Sometimes	Average	Agree	Normal	Yes	No	Sometimes	Not Suffering
Respondent 1802	Male	26-35 Years	Graduation	College	Private	Took short time	7-8 hours	Continuously	No	Refreshed	Fresh and alert	Disagree	Good	Sometimes	Normal	No	No	Sometimes	Not Suffering
Respondent 1803	Male	26-35 Years	Graduation	College	Private	Took short time	Less than 7 hours	Continuously	No	Refreshed	Fresh and alert	Sometimes	Average	Agree	Normal	Yes	Yes	Sometimes	Not Suffering
Respondent 1804	Female	25 or less than 25 Years	Graduation	College	Private	Took long time	More than 8 hours	Continuously	No	Un refreshed	Sleepy/tired/irritable	Agree	Bad	Disagree	Normal	Yes	No	Yes	Not Suffering
Respondent 1805	Male	25 or less than 25 Years	Graduation	College	Private	Immediately	7-8 hours	Continuously	No	Refreshed	Fresh and alert	Disagree	Good	Disagree	Normal	No	No	No	Not Suffering
Respondent 1806	Female	25 or less than 25 Years	Graduation	College	Private	Took short time	7-8 hours	Continuously	No	Refreshed	Fresh and alert	Disagree	Good	Disagree	Normal	No	No	No	Not Suffering
Respondent 1807	Male	More than 45 Years	Post Graduation	University	Government	Took short time	7-8 hours	Awake one time	No	Refreshed	Moderately active	Disagree	Good	Disagree	Normal	No	No	No	Not Suffering
Respondent 1808	Male	25 or less than 25 Years	Graduation	College	Private	Took short time	7-8 hours	Continuously	No	Refreshed	Moderately active	Sometimes	Good	Disagree	Normal	No	No	Yes	Not Suffering
Respondent 1809	Male	25 or less than 25 Years	Graduation	College	Private	Took long time	More than 8 hours	Awake 2 or more times	No	Refreshed	Moderately active	Agree	Average	Agree	Normal	No	No	No	Not Suffering
Respondent 1810	Male	25 or less than 25 Years	Graduation	College	Private	Took short time	7-8 hours	Continuously	No	Refreshed	Moderately active	Agree	Average	Disagree	Normal	No	No	No	Not Suffering
Respondent 1811	Male	36-45 Years	Graduation	College	Private	Took short time	7-8 hours	Continuously	No	Refreshed	Moderately active	Disagree	Average	Sometimes	Normal	No	No	No	Not Suffering
Respondent 1812	Male	26-35 Years	Graduation	College	Private	Took short time	Less than 7 hours	Continuously	No	Refreshed	Fresh and alert	Disagree	Good	Agree	Normal	No	No	Yes	Not Suffering
Respondent 1813	Male	25 or less than 25 Years	Graduation	College	Private	Took short time	7-8 hours	Awake 2 or more times	No	Refreshed	Sleepy/tired/irritable	Agree	Average	Disagree	Normal	No	No	Sometimes	Not Suffering
Respondent 1814	Female	25 or less than 25 Years	Graduation	College	Private	Took short time	7-8 hours	Continuously	No	Un refreshed	Moderately active	Sometimes	Average	Agree	Normal	No	No	Sometimes	Sugar/Diabetes
Respondent 1815	Female	25 or less than 25 Years	Graduation	College	Private	Took short time	7-8 hours	Awake 2 or more times	No	Tired	Fresh and alert	Agree	Good	Disagree	Normal	No	No	No	Not Suffering
Respondent 1816	Female	25 or less than 25 Years	Graduation	College	Private	Took short time	7-8 hours	Awake one time	No	Refreshed	Moderately active	Sometimes	Average	Disagree	Normal	No	Sometimes	Sometimes	Not Suffering
Respondent 1817	Female	25 or less than 25 Years	Graduation	College	Private	Took short time	7-8 hours	Awake 2 or more times	No	Refreshed	Fresh and alert	Sometimes	Average	Disagree	Normal	No	No	Sometimes	Not Suffering
Respondent 1818	Male	25 or less than 25 Years	Graduation	College	Private	Took short time	7-8 hours	Awake 2 or more times	No	Refreshed	Sleepy/tired/irritable	Agree	Average	Agree	Normal	Yes	No	Yes	Others
Respondent 1819	Male	25 or less than 25 Years	Graduation	College	Private	Took short time	Less than 7 hours	Awake one time	No	Un refreshed	Moderately active	Disagree	Average	Agree	Normal	No	No	Yes	Not Suffering
Respondent 1820	Female	25 or less than 25 Years	Graduation	College	Private	Took short time	7-8 hours	Continuously	No	Refreshed	Fresh and alert	Disagree	Good	Agree	Normal	No	No	No	Not Suffering
Respondent 1821	Male	26-35 Years	Graduation	College	Private	Took short time	7-8 hours	Continuously	No	Refreshed	Fresh and alert	Disagree	Good	Agree	Normal	No	No	No	Not Suffering
Respondent 1822	Female	25 or less than 25 Years	Graduation	College	Private	Took short time	Less than 7 hours	Awake one time	No	Refreshed	Moderately active	Agree	Average	Sometimes	Normal	No	No	No	Not Suffering
Respondent 1823	Male	25 or less than 25 Years	Graduation	College	Private	Took short time	Less than 7 hours	Awake one time	No	Tired	Sleepy/tired/irritable	Agree	Average	Disagree	Normal	Yes	Yes	No	Not Suffering
Respondent 1824	Male	25 or less than 25 Years	Graduation	College	Private	Took long time	Less than 7 hours	Awake 2 or more times	No	Refreshed	Sleepy/tired/irritable	Sometimes	Good	Agree	Normal	Yes	Yes	Yes	Others
Respondent 1825	Female	25 or less than 25 Years	Graduation	College	Private	Took long time	Less than 7 hours	Awake 2 or more times	No	Un refreshed	Fresh and alert	Disagree	Good	Agree	Normal	Yes	No	Sometimes	Not Suffering
Respondent 1826	Female	25 or less than 25 Years	Graduation	College	Private	Took short time	More than 8 hours	Awake 2 or more times	No	Tired	Moderately active	Disagree	Average	Sometimes	Normal	Yes	No	Yes	Not Suffering
Respondent 1827	Female	25 or less than 25 Years	Graduation	College	Private	Took long time	Less than 7 hours	Awake 2 or more times	No	Un refreshed	Sleepy/tired/irritable	Sometimes	Average	Disagree	Normal	No	No	No	Not Suffering
Respondent 1828	Female	25 or less than 25 Years	Graduation	College	Private	Took long time	Less than 7 hours	Awake 2 or more times	No	Tired	Moderately active	Sometimes	Good	Agree	Normal	No	No	Sometimes	Not Suffering
Respondent 1829	Female	More than 45 Years	Graduation	College	Private	Took short time	Less than 7 hours	Awake 2 or more times	No	Tired	Sleepy/tired/irritable	Sometimes	Average	Sometimes	Above normal	Yes	Sometimes	Yes	Heart problem
Respondent 1830	Female	26-35 Years	Graduation	College	Government	Took short time	Less than 7 hours	Awake one time	No	Refreshed	Moderately active	Disagree	Good	Disagree	Normal	No	No	Sometimes	Not Suffering
Respondent 1831	Female	36-45 Years	Graduation	School	Private	Took short time	Less than 7 hours	Awake one time	Yes	Refreshed	Fresh and alert	Agree	Good	Sometimes	Normal	Yes	Yes	Yes	Not Suffering
Respondent 1832	Female	36-45 Years	Graduation	School	Private	Took long time	More than 8 hours	Awake one time	No	Refreshed	Fresh and alert	Sometimes	Good	Sometimes	Normal	No	No	Sometimes	Not Suffering
Respondent 1833	Female	26-35 Years	Graduation	School	Government	Took short time	Less than 7 hours	Awake one time	Some times	Refreshed	Fresh and alert	Disagree	Good	Disagree	Normal	No	No	Sometimes	Not Suffering
Respondent 1834	Male	26-35 Years	Graduation	College	Government	Took short time	More than 8 hours	Awake 2 or more times	No	Refreshed	Fresh and alert	Agree	Average	Agree	Above normal	No	No	Sometimes	Others
Respondent 1835	Male	26-35 Years	Graduation	College	Government	Took short time	More than 8 hours	Awake 2 or more times	No	Refreshed	Fresh and alert	Agree	Average	Agree	Above normal	No	Yes	Sometimes	Liver problem
Respondent 1836	Male	26-35 Years	Graduation	School	Private	Took short time	Less than 7 hours	Awake 2 or more times	Yes	Un refreshed	Fresh and alert	Sometimes	Good	Disagree	Above normal	No	No	Sometimes	Not Suffering
Respondent 1837	Female	More than 45 Years	Graduation	School	Private	Took long time	More than 8 hours	Continuously	No	Refreshed	Fresh and alert	Disagree	Good	Disagree	Normal	Yes	No	Sometimes	Not Suffering
Respondent 1838	Female	More than 45 Years	Graduation	School	Private	Took short time	Less than 7 hours	Awake one time	Some times	Un refreshed	Sleepy/tired/irritable	Sometimes	Average	Sometimes	Below normal	Yes	Sometimes	Sometimes	Not Suffering
Respondent 1839	Female	26-35 Years	Graduation	School	Private	Took short time	Less than 7 hours	Awake one time	No	Refreshed	Fresh and alert	Sometimes	Average	Agree	Above normal	No	No	No	Stomach Problem
Respondent 1840	Female	More than 45 Years	Post Graduation	University	Government	Took long time	More than 8 hours	Awake one time	Yes	Refreshed	Fresh and alert	Sometimes	Good	Agree	Normal	Yes	Sometimes	Sometimes	Sugar/Diabetes
Respondent 1841	Female	25 or less than 25 Years	Graduation	University	Private	Took long time	More than 8 hours	Awake one time	Some times	Un refreshed	Sleepy/tired/irritable	Agree	Average	Disagree	Below normal	Yes	No	No	Obesity
Respondent 1842	Female	36-45 Years	Graduation	School	Private	Took short time	7-8 hours	Awake one time	No	Un refreshed	Moderately active	Sometimes	Average	Sometimes	Above normal	Yes	Sometimes	Sometimes	Heart problem
Respondent 1843	Female	26-35 Years	Graduation	College	Private	Took short time	7-8 hours	Awake one time	Yes	Refreshed	Moderately active	Sometimes	Good	Disagree	Below normal	No	No	Sometimes	Not Suffering
Respondent 1844	Female	26-35 Years	Graduation	College	Private	Took long time	7-8 hours	Awake one time	Some times	Tired	Sleepy/tired/irritable	Agree	Average	Agree	Above normal	Yes	No	Yes	Not Suffering
Respondent 1845	Female	26-35 Years	Post Graduation	College	Private	Took short time	More than 8 hours	Awake 2 or more times	Some times	Tired	Sleepy/tired/irritable	Sometimes	Bad	Disagree	Below normal	Yes	Sometimes	Yes	Myopia
Respondent 1846	Male	25 or less than 25 Years	Graduation	School	Private	Took short time	Less than 7 hours	Awake 2 or more times	No	Refreshed	Fresh and alert	Sometimes	Good	Disagree	Normal	No	No	No	Not Suffering
Respondent 1847	Male	25 or less than 25 Years	Graduation	School	Private	Took long time	Less than 7 hours	Continuously	No	Tired	Fresh and alert	Disagree	Average	Agree	Normal	Yes	No	No	Depression
Respondent 1848	Male	26-35 Years	Post Graduation	School	Private	Took long time	More than 8 hours	Continuously	Yes	Refreshed	Moderately active	Sometimes	Average	Disagree	Above normal	Yes	No	Sometimes	Not Suffering
Respondent 1849	Female	25 or less than 25 Years	Graduation	College	Private	Took short time	7-8 hours	Continuously	Some times	Refreshed	Moderately active	Agree	Good	Agree	Below normal	No	No	No	Not Suffering
Respondent 1850	Female	26-35 Years	Graduation	College	Private	Immediately	Less than 7 hours	Continuously	No	Refreshed	Fresh and alert	Sometimes	Average	Disagree	Normal	No	No	No	Not Suffering
Respondent 1851	Female	36-45 Years	Post Graduation	College	Private	Took short time	More than 8 hours	Awake 2 or more times	No	Refreshed	Sleepy/tired/irritable	Sometimes	Average	Agree	Normal	Yes	No	Sometimes	Not Suffering
Respondent 1852	Female	25 or less than 25 Years	Graduation	School	Private	Immediately	Less than 7 hours	Continuously	Yes	Refreshed	Fresh and alert	Agree	Good	Agree	Normal	No	Yes	No	Others
Respondent 1853	Female	26-35 Years	Graduation	School	Private	Took short time	More than 8 hours	Awake one time	No	Refreshed	Moderately active	Disagree	Average	Sometimes	Normal	No	No	No	Not Suffering
Respondent 1854	Female	More than 45 Years	Post Graduation	University	Private	Took long time	Less than 7 hours	Awake 2 or more times	Some times	Un refreshed	Moderately active	Agree	Average	Agree	Normal	No	No	Sometimes	Others
Respondent 1855	Female	36-45 Years	Graduation	College	Private	Took long time	More than 8 hours	Continuously	Yes	Un refreshed	Moderately active	Sometimes	Good	Disagree	Normal	Yes	No	No	Depression
Respondent 1856	Male	26-35 Years	Graduation	College	Private	Immediately	7-8 hours	Awake 2 or more times	Yes	Tired	Sleepy/tired/irritable	Agree	Average	Agree	Above normal	Yes	No	Yes	Not Suffering
Respondent 1857	Male	25 or less than 25 Years	Graduation	School	Private	Took long time	7-8 hours	Awake 2 or more times	Some times	Refreshed	Moderately active	Agree	Average	Agree	Below normal	Yes	Yes	Sometimes	Not Suffering
Respondent 1858	Male	26-35 Years	Graduation	School	Private	Took short time	7-8 hours	Continuously	Some times	Refreshed	Moderately active	Sometimes	Average	Agree	Normal	Yes	Sometimes	Sometimes	Headache or Migraine
Respondent 1859	Male	More than 45 Years	Graduation	College	Private	Took long time	7-8 hours	Awake 2 or more times	No	Tired	Sleepy/tired/irritable	Agree	Average	Agree	Below normal	No	No	Yes	Not Suffering
Respondent 1860	Female	25 or less than 25 Years	Graduation	School	Government	Immediately	7-8 hours	Awake one time	No	Refreshed	Fresh and alert	Agree	Good	Agree	Normal	Yes	Sometimes	Yes	Heart problem
Respondent 1861	Male	25 or less than 25 Years	Graduation	College	Government	Immediately	7-8 hours	Awake 2 or more times	No	Un refreshed	Sleepy/tired/irritable	Sometimes	Average	Sometimes	Above normal	Yes	No	Sometimes	Others
Respondent 1862	Male	26-35 Years	Post Graduation	College	Private	Took long time	7-8 hours	Awake one time	No	Tired	Moderately active	Agree	Average	Sometimes	Normal	Yes	No	Yes	Headache or Migraine
Respondent 1863	Female	26-35 Years	Post Graduation	School	Private	Took short time	7-8 hours	Continuously	No	Refreshed	Fresh and alert	Disagree	Average	Disagree	Normal	No	No	Sometimes	Not Suffering
Respondent 1864	Female	26-35 Years	Graduation	College	Private	Took short time	7-8 hours	Awake 2 or more times	Yes	Refreshed	Moderately active	Disagree	Good	Disagree	Normal	No	No	No	Not Suffering
Respondent 1865	Male	26-35 Years	Post Graduation	College	Private	Took short time	7-8 hours	Awake 2 or more times	No	Un refreshed	Fresh and alert	Agree	Good	Agree	Above normal	No	No	Sometimes	Not Suffering
Respondent 1866	Male	25 or less than 25 Years	Graduation	College	Private	Took long time	7-8 hours	Awake one time	Yes	Refreshed	Fresh and alert	Sometimes	Average	Agree	Below normal	No	No	No	Not Suffering
Respondent 1867	Female	25 or less than 25 Years	Post Graduation	University	Private	Took short time	More than 8 hours	Awake one time	Some times	Refreshed	Fresh and alert	Disagree	Average	Disagree	Normal	No	No	Yes	Not Suffering
Respondent 1868	Female	26-35 Years	Graduation	College	Government	Took short time	7-8 hours	Continuously	No	Refreshed	Moderately active	Agree	Average	Disagree	Below normal	Yes	No	No	Asthma
Respondent 1869	Male	26-35 Years	Post Graduation	College	Government	Took long time	7-8 hours	Awake 2 or more times	No	Refreshed	Moderately active	Disagree	Average	Agree	Normal	No	No	Sometimes	Not Suffering
Respondent 1870	Female	36-45 Years	Graduation	College	Government	Took short time	More than 8 hours	Awake 2 or more times	Yes	Refreshed	Fresh and alert	Sometimes	Average	Disagree	Above normal	Yes	No	Sometimes	Not Suffering
Respondent 1871	Male	26-35 Years	Graduation	College	Government	Took short time	7-8 hours	Awake one time	Some times	Tired	Sleepy/tired/irritable	Agree	Average	Agree	Above normal	No	No	Sometimes	Not Suffering
Respondent 1872	Female	26-35 Years	Graduation	School	Government	Immediately	7-8 hours	Awake one time	Some times	Refreshed	Sleepy/tired/irritable	Agree	Average	Disagree	Above normal	No	Yes	Sometimes	Not Suffering
Respondent 1873	Female	25 or less than 25 Years	Graduation	School	Private	Took short time	Less than 7 hours	Awake one time	Some times	Refreshed	Fresh and alert	Disagree	Average	Agree	Normal	No	Sometimes	No	Not Suffering
Respondent 1874	Male	36-45 Years	Post Graduation	School	Government	Took long time	Less than 7 hours	Continuously	No	Refreshed	Fresh and alert	Sometimes	Good	Agree	Below normal	No	No	Sometimes	Not Suffering
Respondent 1875	Female	More than 45 Years	Post Graduation	School	Government	Immediately	7-8 hours	Awake one time	Yes	Tired	Fresh and alert	Disagree	Good	Disagree	Normal	No	No	No	Not Suffering
Respondent 1876	Female	26-35 Years	Post Graduation	University	Government	Immediately	7-8 hours	Awake 2 or more times	Yes	Tired	Sleepy/tired/irritable	Agree	Bad	Agree	Normal	Yes	Yes	No	Not Suffering
Respondent 1877	Female	More than 45 Years	Graduation	School	Private	Immediately	7-8 hours	Awake one time	Some times	Un refreshed	Moderately active	Disagree	Good	Agree	Normal	Yes	No	No	Not Suffering
Respondent 1878	Female	26-35 Years	Graduation	School	Private	Took short time	More than 8 hours	Awake one time	Yes	Un refreshed	Sleepy/tired/irritable	Disagree	Good	Disagree	Normal	No	No	Sometimes	Others
Respondent 1879	Female	More than 45 Years	Graduation	School	Government	Took short time	More than 8 hours	Awake one time	Yes	Refreshed	Moderately active	Agree	Average	Agree	Above normal	Yes	Sometimes	No	Not Suffering
Respondent 1880	Male	36-45 Years	Post Graduation	College	Private	Took long time	7-8 hours	Awake one time	No	Refreshed	Sleepy/tired/irritable	Agree	Average	Disagree	Normal	No	No	Yes	Others
Respondent 1881	Male	25 or less than 25 Years	Graduation	College	Private	Immediately	7-8 hours	Awake one time	Yes	Refreshed	Moderately active	Sometimes	Average	Sometimes	Normal	No	Sometimes	Sometimes	Not Suffering
Respondent 1882	Male	25 or less than 25 Years	Graduation	University	Private	Took long time	Less than 7 hours	Awake one time	No	Tired	Sleepy/tired/irritable	Agree	Average	Disagree	Normal	No	No	Yes	Not Suffering
Respondent 1883	Female	More than 45 Years	Post Graduation	School	Private	Took short time	7-8 hours	Awake one time	No	Refreshed	Moderately active	Disagree	Good	Agree	Above normal	No	No	No	Not Suffering
Respondent 1884	Female	25 or less than 25 Years	Graduation	University	Government	Took short time	7-8 hours	Awake 2 or more times	No	Tired	Sleepy/tired/irritable	Sometimes	Good	Sometimes	Above normal	No	No	No	Not Suffering
Respondent 1885	Female	26-35 Years	Post Graduation	University	Private	Immediately	7-8 hours	Continuously	No	Refreshed	Moderately active	Disagree	Average	Disagree	Above normal	No	No	Sometimes	Not Suffering
Respondent 1886	Male	25 or less than 25 Years	Graduation	School	Private	Took short time	Less than 7 hours	Awake 2 or more times	No	Refreshed	Sleepy/tired/irritable	Sometimes	Good	Agree	Above normal	No	No	No	Not Suffering
Respondent 1887	Female	36-45 Years	Graduation	School	Private	Took short time	Less than 7 hours	Awake one time	No	Refreshed	Moderately active	Sometimes	Average	Agree	Below normal	No	No	Sometimes	Not Suffering
Respondent 1888	Female	25 or less than 25 Years	Graduation	School	Private	Took short time	7-8 hours	Continuously	No	Refreshed	Moderately active	Sometimes	Good	Agree	Above normal	No	No	No	Not Suffering
Respondent 1889	Female	More than 45 Years	Post Graduation	College	Government	Took long time	More than 8 hours	Continuously	Yes	Refreshed	Fresh and alert	Sometimes	Good	Disagree	Normal	Yes	Yes	No	Not Suffering
Respondent 1890	Female	26-35 Years	Post Graduation	School	Private	Immediately	7-8 hours	Awake 2 or more times	No	Tired	Moderately active	Sometimes	Good	Agree	Above normal	No	No	Sometimes	Not Suffering
Respondent 1891	Female	25 or less than 25 Years	Graduation	School	Government	Took long time	Less than 7 hours	Awake 2 or more times	No	Tired	Sleepy/tired/irritable	Sometimes	Average	Agree	Below normal	Yes	No	Yes	Not Suffering
Respondent 1892	Female	26-35 Years	Graduation	School	Government	Took long time	More than 8 hours	Awake 2 or more times	No	Refreshed	Sleepy/tired/irritable	Agree	Good	Agree	Below normal	Yes	No	No	Not Suffering
Respondent 1893	Female	36-45 Years	Graduation	School	Government	Took short time	Less than 7 hours	Awake one time	Some times	Refreshed	Fresh and alert	Agree	Average	Agree	Normal	No	No	No	Not Suffering
Respondent 1894	Female	26-35 Years	Graduation	University	Government	Immediately	7-8 hours	Continuously	No	Refreshed	Sleepy/tired/irritable	Agree	Good	Disagree	Normal	No	No	Sometimes	Not Suffering
Respondent 1895	Female	26-35 Years	Graduation	College	Government	Immediately	More than 8 hours	Continuously	Yes	Tired	Sleepy/tired/irritable	Agree	Average	Sometimes	Below normal	No	No	Yes	Not Suffering
Respondent 1896	Female	36-45 Years	Graduation	College	Private	Took short time	Less than 7 hours	Awake one time	No	Refreshed	Moderately active	Disagree	Average	Disagree	Normal	No	No	Sometimes	Not Suffering
Respondent 1897	Female	25 or less than 25 Years	Graduation	College	Government	Took short time	More than 8 hours	Continuously	No	Refreshed	Sleepy/tired/irritable	Agree	Average	Disagree	Normal	No	No	Yes	Not Suffering
Respondent 1898	Female	25 or less than 25 Years	Graduation	College	Private	Took long time	7-8 hours	Continuously	Yes	Refreshed	Sleepy/tired/irritable	Disagree	Average	Sometimes	Normal	No	No	Yes	Not Suffering
Respondent 1899	Male	25 or less than 25 Years	Graduation	School	Government	Took long time	Less than 7 hours	Continuously	Yes	Refreshed	Sleepy/tired/irritable	Agree	Good	Disagree	Above normal	Yes	No	No	Not Suffering
Respondent 1900	Female	26-35 Years	Graduation	University	Government	Took long time	Less than 7 hours	Awake 2 or more times	No	Tired	Sleepy/tired/irritable	Sometimes	Average	Agree	Normal	Yes	No	Yes	Not Suffering
Respondent 1901	Male	25 or less than 25 Years	Graduation	School	Private	Took short time	7-8 hours	Continuously	Some times	Refreshed	Moderately active	Disagree	Average	Agree	Above normal	No	No	No	Not Suffering
Respondent 1902	Female	25 or less than 25 Years	Graduation	University	Government	Took long time	Less than 7 hours	Awake 2 or more times	No	Tired	Sleepy/tired/irritable	Sometimes	Average	Agree	Normal	Yes	No	Yes	Depression
Respondent 1903	Male	36-45 Years	Post Graduation	College	Government	Immediately	More than 8 hours	Awake one time	Yes	Refreshed	Fresh and alert	Disagree	Good	Disagree	Normal	No	No	No	Not Suffering
Respondent 1904	Female	25 or less than 25 Years	Graduation	College	Private	Took short time	7-8 hours	Awake one time	No	Un refreshed	Moderately active	Disagree	Average	Sometimes	Above normal	No	No	Sometimes	Not Suffering
Respondent 1905	Female	More than 45 Years	Post Graduation	College	Government	Took short time	7-8 hours	Awake one time	Some times	Refreshed	Fresh and alert	Disagree	Good	Disagree	Below normal	No	No	No	Stomach Problem
Respondent 1906	Male	26-35 Years	Graduation	College	Government	Took short time	7-8 hours	Continuously	No	Refreshed	Fresh and alert	Sometimes	Average	Disagree	Below normal	Yes	Sometimes	Sometimes	Not Suffering
Respondent 1907	Female	26-35 Years	Graduation	College	Government	Took short time	7-8 hours	Awake 2 or more times	No	Tired	Moderately active	Disagree	Good	Agree	Normal	No	No	No	Not Suffering
Respondent 1908	Female	26-35 Years	Graduation	School	Government	Took long time	7-8 hours	Awake 2 or more times	No	Tired	Fresh and alert	Sometimes	Average	Sometimes	Above normal	No	Sometimes	Sometimes	Not Suffering
Respondent 1909	Female	25 or less than 25 Years	Graduation	College	Private	Took short time	More than 8 hours	Continuously	Yes	Refreshed	Fresh and alert	Sometimes	Good	Sometimes	Normal	No	Sometimes	No	Not Suffering
Respondent 1910	Female	26-35 Years	Graduation	School	Private	Took long time	Less than 7 hours	Awake 2 or more times	Yes	Un refreshed	Sleepy/tired/irritable	Agree	Average	Sometimes	Normal	No	Sometimes	No	Others
Respondent 1911	Female	25 or less than 25 Years	Graduation	School	Private	Took long time	Less than 7 hours	Awake 2 or more times	Some times	Tired	Sleepy/tired/irritable	Agree	Average	Disagree	Below normal	No	No	Yes	Not Suffering
Respondent 1912	Male	25 or less than 25 Years	Graduation	College	Private	Took short time	Less than 7 hours	Awake 2 or more times	No	Refreshed	Fresh and alert	Sometimes	Good	Sometimes	Normal	Yes	Yes	Sometimes	Not Suffering
Respondent 1913	Male	25 or less than 25 Years	Graduation	School	Private	Took short time	7-8 hours	Continuously	Some times	Refreshed	Moderately active	Sometimes	Good	Agree	Normal	No	No	No	Not Suffering
[truncated: 85 more rows]
